# Supplementary material for: Measures of Population Immunity Can Predict the Dominant Clade of Influenza A (H3N2) in the 2017–2018 Season and Reveal Age‐Associated Differences in Susceptibility and Antibody‐Binding Specificity
Source: Influenza Other Respir Viruses. 2024 Nov 5;18(11):e70033. doi: 10.1111/irv.70033 (PMC11538025; doi:10.1111/irv.70033)
Supplement: Supplementary file 1 — S1_File_GISAID_Acknowledge_table.xls [file IRV-18-e70033-s002.xls]

## Sheet: Acknowledge Table
We gratefully acknowledge the authors, originating and submitting laboratories of the sequences from GISAID’s EpiFlu™ Database on which this research is based. The list is detailed below.
All submitters of data may be contacted directly via www.gisaid.org
Segment ID	Segment	Country	Collection date	Isolate-ID	Isolate name	Originating Lab	Submitting Lab	Authors
EPI862077	HA	United States	2016-Oct-02	EPI_ISL_238666	A/Minnesota/72/2016	Minnesota Department of Health	Centers for Disease Control and Prevention
EPI862085	HA	United States	2016-Oct-10	EPI_ISL_238667	A/California/130/2016	California Department of Health Services	Centers for Disease Control and Prevention
EPI862093	HA	United States	2016-Oct-05	EPI_ISL_238668	A/Washington/78/2016	Seattle & King County Public Health Lab	Centers for Disease Control and Prevention
EPI862109	HA	United States	2016-Oct-07	EPI_ISL_238670	A/Idaho/37/2016	State of Idaho Bureau of Laboratories	Centers for Disease Control and Prevention
EPI862117	HA	United States	2016-Oct-07	EPI_ISL_238671	A/Illinois/47/2016	Illinois Department of Public Health-Carbondale	Centers for Disease Control and Prevention
EPI862141	HA	United States	2016-Oct-04	EPI_ISL_238674	A/New Hampshire/21/2016	New Hampshire Public Health Laboratories	Centers for Disease Control and Prevention
EPI862148	HA	United States	2016-Oct-06	EPI_ISL_238675	A/Iowa/29/2016	Iowa State Hygienic Laboratory	Centers for Disease Control and Prevention
EPI862155	HA	United States	2016-Oct-01	EPI_ISL_238676	A/Iowa/28/2016	Iowa State Hygienic Laboratory	Centers for Disease Control and Prevention
EPI862163	HA	United States	2016-Oct-04	EPI_ISL_238677	A/Massachusetts/36/2016	Massachusetts Department of Public Health	Centers for Disease Control and Prevention
EPI862171	HA	United States	2016-Oct-13	EPI_ISL_238678	A/Massachusetts/37/2016	Massachusetts Department of Public Health	Centers for Disease Control and Prevention
EPI862187	HA	United States	2016-Oct-14	EPI_ISL_238680	A/Wisconsin/86/2016	Wisconsin State Laboratory of Hygiene	Centers for Disease Control and Prevention
EPI862195	HA	United States	2016-Oct-04	EPI_ISL_238681	A/Connecticut/34/2016	Connecticut Department. of Public Health	Centers for Disease Control and Prevention
EPI862203	HA	United States	2016-Oct-01	EPI_ISL_238682	A/Florida/80/2016	Florida Department of Health-Tampa	Centers for Disease Control and Prevention
EPI862211	HA	United States	2016-Oct-03	EPI_ISL_238683	A/Florida/81/2016	Florida Department of Health-Tampa	Centers for Disease Control and Prevention
EPI862219	HA	United States	2016-Oct-03	EPI_ISL_238684	A/Florida/81/2016	Florida Department of Health-Tampa	Centers for Disease Control and Prevention
EPI862227	HA	United States	2016-Oct-17	EPI_ISL_238685	A/North Carolina/57/2016	North Carolina State Laboratory of Public Health	Centers for Disease Control and Prevention
EPI862235	HA	United States	2016-Oct-12	EPI_ISL_238686	A/Nevada/39/2016	Nevada State Health Laboratory	Centers for Disease Control and Prevention
EPI862243	HA	United States	2016-Oct-13	EPI_ISL_238687	A/Nevada/40/2016	Nevada State Health Laboratory	Centers for Disease Control and Prevention
EPI862251	HA	United States	2016-Oct-17	EPI_ISL_238688	A/Nevada/41/2016	Nevada State Health Laboratory	Centers for Disease Control and Prevention
EPI862275	HA	United States	2016-Oct-14	EPI_ISL_238691	A/Washington/79/2016	Seattle & King County Public Health Lab	Centers for Disease Control and Prevention
EPI862283	HA	United States	2016-Oct-19	EPI_ISL_238692	A/Washington/80/2016	Seattle & King County Public Health Lab	Centers for Disease Control and Prevention
EPI862291	HA	United States	2016-Oct-02	EPI_ISL_238693	A/California/137/2016	California Department of Health Services	Centers for Disease Control and Prevention
EPI862298	HA	United States	2016-Oct-16	EPI_ISL_238694	A/California/139/2016	California Department of Health Services	Centers for Disease Control and Prevention
EPI862306	HA	United States	2016-Oct-20	EPI_ISL_238695	A/California/141/2016	California Department of Health Services	Centers for Disease Control and Prevention
EPI862314	HA	United States	2016-Oct-17	EPI_ISL_238696	A/California/140/2016	California Department of Health Services	Centers for Disease Control and Prevention
EPI862322	HA	United States	2016-Oct-17	EPI_ISL_238697	A/California/140/2016	California Department of Health Services	Centers for Disease Control and Prevention
EPI862330	HA	United States	2016-Oct-20	EPI_ISL_238698	A/California/142/2016	California Department of Health Services	Centers for Disease Control and Prevention
EPI862337	HA	United States	2016-Oct-23	EPI_ISL_238699	A/Michigan/108/2016	Michigan Department of Community Health	Centers for Disease Control and Prevention
EPI862345	HA	United States	2016-Oct-21	EPI_ISL_238700	A/Michigan/107/2016	Michigan Department of Community Health	Centers for Disease Control and Prevention
EPI862353	HA	United States	2016-Oct-12	EPI_ISL_238701	A/Iowa/30/2016	Iowa State Hygienic Laboratory	Centers for Disease Control and Prevention
EPI862361	HA	United States	2016-Oct-18	EPI_ISL_238702	A/Iowa/31/2016	Iowa State Hygienic Laboratory	Centers for Disease Control and Prevention
EPI862369	HA	United States	2016-Oct-26	EPI_ISL_238703	A/Delaware/27/2016	Delaware Public Health Lab	Centers for Disease Control and Prevention
EPI862377	HA	United States	2016-Oct-27	EPI_ISL_238704	A/Florida/87/2016	Florida Department of Health-Jacksonville	Centers for Disease Control and Prevention
EPI862385	HA	United States	2016-Oct-20	EPI_ISL_238705	A/New Hampshire/22/2016	New Hampshire Public Health Laboratories	Centers for Disease Control and Prevention
EPI862393	HA	United States	2016-Oct-28	EPI_ISL_238706	A/New Hampshire/23/2016	New Hampshire Public Health Laboratories	Centers for Disease Control and Prevention
EPI862401	HA	United States	2016-Oct-19	EPI_ISL_238707	A/Oregon/19/2016	Oregon Public Health Laboratory	Centers for Disease Control and Prevention
EPI862409	HA	United States	2016-Oct-18	EPI_ISL_238708	A/Oregon/18/2016	Oregon Public Health Laboratory	Centers for Disease Control and Prevention
EPI862417	HA	United States	2016-Oct-26	EPI_ISL_238709	A/Utah/45/2016	Utah Department of Health	Centers for Disease Control and Prevention
EPI862425	HA	United States	2016-Oct-21	EPI_ISL_238710	A/Utah/44/2016	Utah Department of Health	Centers for Disease Control and Prevention
EPI862433	HA	United States	2016-Oct-27	EPI_ISL_238711	A/California/144/2016	California Department of Health Services	Centers for Disease Control and Prevention
EPI862441	HA	United States	2016-Oct-26	EPI_ISL_238712	A/California/143/2016	California Department of Health Services	Centers for Disease Control and Prevention
EPI862449	HA	United States	2016-Oct-21	EPI_ISL_238713	A/Wisconsin/87/2016	Wisconsin State Laboratory of Hygiene	Centers for Disease Control and Prevention
EPI862457	HA	United States	2016-Oct-30	EPI_ISL_238714	A/Wisconsin/89/2016	Wisconsin State Laboratory of Hygiene	Centers for Disease Control and Prevention
EPI862465	HA	United States	2016-Oct-08	EPI_ISL_238715	A/Vermont/32/2016	Vermont Department of Health Laboratory	Centers for Disease Control and Prevention
EPI862473	HA	United States	2016-Oct-17	EPI_ISL_238716	A/Florida/86/2016	Florida Department of Health-Tampa	Centers for Disease Control and Prevention
EPI862481	HA	United States	2016-Oct-15	EPI_ISL_238717	A/Florida/84/2016	Florida Department of Health-Tampa	Centers for Disease Control and Prevention
EPI862489	HA	United States	2016-Oct-19	EPI_ISL_238718	A/Alabama/13/2016	ADPH Bureau of Clinical Laboratories	Centers for Disease Control and Prevention
EPI862497	HA	United States	2016-Oct-19	EPI_ISL_238719	A/Alabama/14/2016	ADPH Bureau of Clinical Laboratories	Centers for Disease Control and Prevention
EPI862505	HA	United States	2016-Oct-21	EPI_ISL_238720	A/Texas/190/2016	Texas Department of State Health Services-Laboratory Services	Centers for Disease Control and Prevention
EPI862513	HA	United States	2016-Oct-24	EPI_ISL_238721	A/Virginia/61/2016	Virginia Division of Consolidated Laboratories	Centers for Disease Control and Prevention
EPI862521	HA	United States	2016-Oct-29	EPI_ISL_238722	A/Pennsylvania/92/2016	Pennsylvania Department of Health	Centers for Disease Control and Prevention
EPI862529	HA	United States	2016-Oct-20	EPI_ISL_238723	A/Montana/52/2016	Montana Laboratory Services Bureau	Centers for Disease Control and Prevention
EPI862537	HA	United States	2016-Oct-21	EPI_ISL_238724	A/Montana/53/2016	Montana Laboratory Services Bureau	Centers for Disease Control and Prevention
EPI862545	HA	United States	2016-Oct-12	EPI_ISL_238725	A/Washington/81/2016	Washington State Public Health Laboratory	Centers for Disease Control and Prevention
EPI862553	HA	United States	2016-Oct-16	EPI_ISL_238726	A/Washington/82/2016	Washington State Public Health Laboratory	Centers for Disease Control and Prevention
EPI862561	HA	United States	2016-Oct-27	EPI_ISL_238727	A/Connecticut/35/2016	Connecticut Department. of Public Health	Centers for Disease Control and Prevention
EPI862569	HA	United States	2016-Oct-27	EPI_ISL_238728	A/Minnesota/77/2016	Minnesota Department of Health	Centers for Disease Control and Prevention
EPI862577	HA	United States	2016-Oct-25	EPI_ISL_238729	A/Minnesota/76/2016	Minnesota Department of Health	Centers for Disease Control and Prevention
EPI862585	HA	United States	2016-Oct-25	EPI_ISL_238730	A/West Virginia/06/2016	West Virginia Office of Laboratory Services	Centers for Disease Control and Prevention
EPI862593	HA	United States	2016-Oct-25	EPI_ISL_238731	A/West Virginia/07/2016	West Virginia Office of Laboratory Services	Centers for Disease Control and Prevention
EPI862601	HA	United States	2016-Oct-29	EPI_ISL_238732	A/Florida/89/2016	Florida Department of Health-Jacksonville	Centers for Disease Control and Prevention
EPI862617	HA	United States	2016-Oct-25	EPI_ISL_238734	A/Tennessee/29/2016	Tennessee Department of Health Laboratory-Nashville	Centers for Disease Control and Prevention
EPI862625	HA	United States	2016-Oct-27	EPI_ISL_238735	A/North Carolina/58/2016	North Carolina State Laboratory of Public Health	Centers for Disease Control and Prevention
EPI862633	HA	United States	2016-Oct-17	EPI_ISL_238736	A/California/145/2016	California Department of Health Services	Centers for Disease Control and Prevention
EPI862641	HA	United States	2016-Oct-17	EPI_ISL_238737	A/California/146/2016	California Department of Health Services	Centers for Disease Control and Prevention
EPI862649	HA	United States	2016-Oct-17	EPI_ISL_238738	A/California/147/2016	California Department of Health Services	Centers for Disease Control and Prevention
EPI862657	HA	United States	2016-Oct-17	EPI_ISL_238739	A/California/148/2016	California Department of Health Services	Centers for Disease Control and Prevention
EPI862665	HA	United States	2016-Oct-17	EPI_ISL_238740	A/California/149/2016	California Department of Health Services	Centers for Disease Control and Prevention
EPI862673	HA	United States	2016-Nov-02	EPI_ISL_238741	A/California/150/2016	California Department of Health Services	Centers for Disease Control and Prevention
EPI862681	HA	United States	2016-Nov-02	EPI_ISL_238742	A/California/151/2016	California Department of Health Services	Centers for Disease Control and Prevention
EPI862689	HA	United States	2016-Oct-13	EPI_ISL_238743	A/Idaho/38/2016	State of Idaho Bureau of Laboratories	Centers for Disease Control and Prevention
EPI865270	HA	United States	2016-Oct-19	EPI_ISL_239157	A/Alabama/13/2016	ADPH Bureau of Clinical Laboratories	Centers for Disease Control and Prevention
EPI865278	HA	United States	2016-Oct-31	EPI_ISL_239158	A/Alaska/28/2016	Alaska State Virology Lab	Centers for Disease Control and Prevention
EPI865286	HA	United States	2016-Oct-31	EPI_ISL_239159	A/Alaska/29/2016	Alaska State Virology Lab	Centers for Disease Control and Prevention
EPI865342	HA	United States	2016-Oct-08	EPI_ISL_239166	A/California/154/2016	California Department of Health Services	Centers for Disease Control and Prevention
EPI865350	HA	United States	2016-Oct-10	EPI_ISL_239167	A/California/155/2016	California Department of Health Services	Centers for Disease Control and Prevention
EPI865358	HA	United States	2016-Oct-15	EPI_ISL_239168	A/California/156/2016	California Department of Health Services	Centers for Disease Control and Prevention
EPI865366	HA	United States	2016-Oct-17	EPI_ISL_239169	A/California/157/2016	California Department of Health Services	Centers for Disease Control and Prevention
EPI865374	HA	United States	2016-Nov-10	EPI_ISL_239170	A/California/158/2016	California Department of Health Services	Centers for Disease Control and Prevention
EPI865382	HA	United States	2016-Oct-29	EPI_ISL_239171	A/Colorado/40/2016	Colorado Department of Health Lab	Centers for Disease Control and Prevention
EPI865390	HA	United States	2016-Nov-05	EPI_ISL_239172	A/Colorado/41/2016	Colorado Department of Health Lab	Centers for Disease Control and Prevention
EPI865406	HA	United States	2016-Oct-27	EPI_ISL_239174	A/Delaware/28/2016	Delaware Public Health Lab	Centers for Disease Control and Prevention
EPI865414	HA	United States	2016-Oct-03	EPI_ISL_239175	A/Florida/82/2016	Florida Department of Health-Jacksonville	Centers for Disease Control and Prevention
EPI865422	HA	United States	2016-Oct-14	EPI_ISL_239176	A/Florida/83/2016	Florida Department of Health-Jacksonville	Centers for Disease Control and Prevention
EPI865430	HA	United States	2016-Oct-27	EPI_ISL_239177	A/Florida/87/2016	Florida Department of Health-Jacksonville	Centers for Disease Control and Prevention
EPI865438	HA	United States	2016-Oct-28	EPI_ISL_239178	A/Florida/88/2016	Florida Department of Health-Jacksonville	Centers for Disease Control and Prevention
EPI865454	HA	United States	2016-Oct-13	EPI_ISL_239180	A/Hawaii/87/2016	State of Hawaii Department of Health	Centers for Disease Control and Prevention
EPI865462	HA	United States	2016-Oct-21	EPI_ISL_239181	A/Hawaii/89/2016	State of Hawaii Department of Health	Centers for Disease Control and Prevention
EPI865470	HA	United States	2016-Oct-21	EPI_ISL_239182	A/Hawaii/90/2016	State of Hawaii Department of Health	Centers for Disease Control and Prevention
EPI865478	HA	United States	2016-Oct-25	EPI_ISL_239183	A/Hawaii/91/2016	State of Hawaii Department of Health	Centers for Disease Control and Prevention
EPI865486	HA	United States	2016-Nov-13	EPI_ISL_239184	A/Illinois/48/2016	Illinois Department of Public Health-Carbondale	Centers for Disease Control and Prevention
EPI865494	HA	United States	2016-Oct-18	EPI_ISL_239185	A/Iowa/31/2016	Iowa State Hygienic Laboratory	Centers for Disease Control and Prevention
EPI865502	HA	United States	2016-Oct-27	EPI_ISL_239186	A/Iowa/33/2016	Iowa State Hygienic Laboratory	Centers for Disease Control and Prevention
EPI865510	HA	United States	2016-Oct-30	EPI_ISL_239187	A/Iowa/34/2016	Iowa State Hygienic Laboratory	Centers for Disease Control and Prevention
EPI865517	HA	United States	2016-Oct-30	EPI_ISL_239188	A/Massachusetts/39/2016	Massachusetts Department of Public Health	Centers for Disease Control and Prevention
EPI865524	HA	United States	2016-Oct-23	EPI_ISL_239189	A/Michigan/108/2016	Michigan Department of Community Health	Centers for Disease Control and Prevention
EPI865532	HA	United States	2016-Nov-01	EPI_ISL_239190	A/Michigan/109/2016	Michigan Department of Community Health	Centers for Disease Control and Prevention
EPI865540	HA	United States	2016-Nov-06	EPI_ISL_239191	A/Michigan/110/2016	Michigan Department of Community Health	Centers for Disease Control and Prevention
EPI865548	HA	United States	2016-Oct-10	EPI_ISL_239192	A/Minnesota/75/2016	Minnesota Department of Health	Centers for Disease Control and Prevention
EPI865556	HA	United States	2016-Nov-03	EPI_ISL_239193	A/Minnesota/78/2016	Minnesota Department of Health	Centers for Disease Control and Prevention
EPI865564	HA	United States	2016-Nov-12	EPI_ISL_239194	A/Minnesota/79/2016	Minnesota Department of Health	Centers for Disease Control and Prevention
EPI865572	HA	United States	2016-Oct-27	EPI_ISL_239195	A/Montana/56/2016	Montana Laboratory Services Bureau	Centers for Disease Control and Prevention
EPI865580	HA	United States	2016-Nov-05	EPI_ISL_239196	A/Montana/58/2016	Montana Laboratory Services Bureau	Centers for Disease Control and Prevention
EPI865588	HA	United States	2016-Oct-27	EPI_ISL_239197	A/Nevada/43/2016	Nevada State Health Laboratory	Centers for Disease Control and Prevention
EPI865596	HA	United States	2016-Nov-01	EPI_ISL_239198	A/Nevada/44/2016	Nevada State Health Laboratory	Centers for Disease Control and Prevention
EPI865604	HA	United States	2016-Nov-03	EPI_ISL_239199	A/Nevada/45/2016	Nevada State Health Laboratory	Centers for Disease Control and Prevention
EPI865612	HA	United States	2016-Nov-08	EPI_ISL_239200	A/Nevada/46/2016	Nevada State Health Laboratory	Centers for Disease Control and Prevention
EPI865620	HA	United States	2016-Oct-20	EPI_ISL_239201	A/New Hampshire/22/2016	New Hampshire Public Health Laboratories	Centers for Disease Control and Prevention
EPI865628	HA	United States	2016-Oct-27	EPI_ISL_239202	A/New Mexico/49/2016	New Mexico Department of Health	Centers for Disease Control and Prevention
EPI865636	HA	United States	2016-Oct-27	EPI_ISL_239203	A/New Mexico/50/2016	New Mexico Department of Health	Centers for Disease Control and Prevention
EPI865652	HA	United States	2016-Oct-17	EPI_ISL_239205	A/North Carolina/57/2016	North Carolina State Laboratory of Public Health	Centers for Disease Control and Prevention
EPI865660	HA	United States	2016-Oct-27	EPI_ISL_239206	A/North Carolina/58/2016	North Carolina State Laboratory of Public Health	Centers for Disease Control and Prevention
EPI865668	HA	United States	2016-Nov-09	EPI_ISL_239207	A/Oklahoma/14/2016	Oklahoma State Department of Health	Centers for Disease Control and Prevention
EPI865676	HA	United States	2016-Nov-01	EPI_ISL_239208	A/Oregon/20/2016	Oregon Public Health Laboratory	Centers for Disease Control and Prevention
EPI865684	HA	United States	2016-Nov-02	EPI_ISL_239209	A/Oregon/21/2016	Oregon Public Health Laboratory	Centers for Disease Control and Prevention
EPI865692	HA	United States	2016-Oct-29	EPI_ISL_239210	A/Pennsylvania/92/2016	Pennsylvania Department of Health	Centers for Disease Control and Prevention
EPI865716	HA	United States	2016-Oct-17	EPI_ISL_239213	A/South Dakota/29/2016	South Dakota Public Health Lab	Centers for Disease Control and Prevention
EPI865724	HA	United States	2016-Nov-04	EPI_ISL_239214	A/South Dakota/32/2016	South Dakota Public Health Lab	Centers for Disease Control and Prevention
EPI865732	HA	United States	2016-Oct-25	EPI_ISL_239215	A/Tennessee/29/2016	Tennessee Department of Health Laboratory-Nashville	Centers for Disease Control and Prevention
EPI865740	HA	United States	2016-Nov-11	EPI_ISL_239216	A/Utah/46/2016	Utah Department of Health	Centers for Disease Control and Prevention
EPI865748	HA	United States	2016-Nov-11	EPI_ISL_239217	A/Utah/47/2016	Utah Department of Health	Centers for Disease Control and Prevention
EPI865756	HA	United States	2016-Oct-24	EPI_ISL_239218	A/Virginia/61/2016	Virginia Division of Consolidated Laboratories	Centers for Disease Control and Prevention
EPI865764	HA	United States	2016-Oct-25	EPI_ISL_239219	A/Washington/83/2016	Seattle & King County Public Health Lab	Centers for Disease Control and Prevention
EPI865772	HA	United States	2016-Oct-25	EPI_ISL_239220	A/Washington/84/2016	Seattle & King County Public Health Lab	Centers for Disease Control and Prevention
EPI865780	HA	United States	2016-Oct-31	EPI_ISL_239221	A/Washington/85/2016	Seattle & King County Public Health Lab	Centers for Disease Control and Prevention
EPI865788	HA	United States	2016-Nov-09	EPI_ISL_239222	A/Washington/86/2016	Seattle & King County Public Health Lab	Centers for Disease Control and Prevention
EPI865796	HA	United States	2016-Oct-25	EPI_ISL_239223	A/West Virginia/06/2016	West Virginia Office of Laboratory Services	Centers for Disease Control and Prevention
EPI865804	HA	United States	2016-Oct-30	EPI_ISL_239224	A/Wisconsin/89/2016	Wisconsin State Laboratory of Hygiene	Centers for Disease Control and Prevention
EPI865812	HA	United States	2016-Nov-09	EPI_ISL_239225	A/Wisconsin/90/2016	Wisconsin State Laboratory of Hygiene	Centers for Disease Control and Prevention
EPI865820	HA	United States	2016-Nov-14	EPI_ISL_239226	A/Wisconsin/91/2016	Wisconsin State Laboratory of Hygiene	Centers for Disease Control and Prevention
EPI867497	HA	United States	2016-Nov-16	EPI_ISL_239561	A/Alabama/15/2016	ADPH Bureau of Clinical Laboratories	Centers for Disease Control and Prevention
EPI867505	HA	United States	2016-Nov-25	EPI_ISL_239562	A/Wisconsin/92/2016	Wisconsin State Laboratory of Hygiene	Centers for Disease Control and Prevention
EPI867513	HA	United States	2016-Nov-14	EPI_ISL_239563	A/Michigan/112/2016	Michigan Department of Community Health	Centers for Disease Control and Prevention
EPI867521	HA	United States	2016-Nov-04	EPI_ISL_239564	A/Michigan/111/2016	Michigan Department of Community Health	Centers for Disease Control and Prevention
EPI867529	HA	United States	2016-Nov-16	EPI_ISL_239565	A/Nebraska/25/2016	Nebraska Public Health Lab	Centers for Disease Control and Prevention
EPI867537	HA	United States	2016-Nov-21	EPI_ISL_239566	A/Missouri/19/2016	Missouri Department. of Health & Senior Services	Centers for Disease Control and Prevention
EPI867538	HA	Canada	2016-Oct-13	EPI_ISL_239567	A/Manitoba/RV3116/2016	National Microbiology Laboratory, Public Health Agency of Canada (PHAC)	Centers for Disease Control and Prevention
EPI867546	HA	United States	2016-Nov-26	EPI_ISL_239568	A/Wisconsin/93/2016	Wisconsin State Laboratory of Hygiene	Centers for Disease Control and Prevention
EPI867554	HA	United States	2016-Nov-27	EPI_ISL_239569	A/Alabama/16/2016	ADPH Bureau of Clinical Laboratories	Centers for Disease Control and Prevention
EPI867913	HA	United States	2016-Nov-10	EPI_ISL_239636	A/Alaska/30/2016	Alaska State Virology Lab	Centers for Disease Control and Prevention
EPI867921	HA	United States	2016-Nov-20	EPI_ISL_239637	A/Alaska/31/2016	Alaska State Virology Lab	Centers for Disease Control and Prevention
EPI867946	HA	Canada	2016-Oct-06	EPI_ISL_239640	A/Alberta/RV3132/2016	National Microbiology Laboratory, Public Health Agency of Canada (PHAC)	Centers for Disease Control and Prevention
EPI867954	HA	Canada	2016-Oct-17	EPI_ISL_239641	A/British Columbia/RV3154/2016	National Microbiology Laboratory, Public Health Agency of Canada (PHAC)	Centers for Disease Control and Prevention
EPI867962	HA	United States	2016-Nov-10	EPI_ISL_239642	A/California/160/2016	California Department of Health Services	Centers for Disease Control and Prevention
EPI867970	HA	United States	2016-Nov-11	EPI_ISL_239643	A/California/161/2016	California Department of Health Services	Centers for Disease Control and Prevention
EPI867978	HA	United States	2016-Nov-15	EPI_ISL_239644	A/California/162/2016	California Department of Health Services	Centers for Disease Control and Prevention
EPI867986	HA	United States	2016-Nov-19	EPI_ISL_239645	A/California/163/2016	California Department of Health Services	Centers for Disease Control and Prevention
EPI867994	HA	United States	2016-Nov-05	EPI_ISL_239646	A/Colorado/42/2016	Colorado Department of Health Lab	Centers for Disease Control and Prevention
EPI868002	HA	United States	2016-Nov-13	EPI_ISL_239647	A/Colorado/43/2016	Colorado Department of Health Lab	Centers for Disease Control and Prevention
EPI868010	HA	United States	2016-Nov-15	EPI_ISL_239648	A/Delaware/32/2016	Delaware Public Health Lab	Centers for Disease Control and Prevention
EPI868033	HA	United States	2016-Nov-03	EPI_ISL_239651	A/Hawaii/94/2016	State of Hawaii Department of Health	Centers for Disease Control and Prevention
EPI868041	HA	United States	2016-Nov-07	EPI_ISL_239652	A/Hawaii/95/2016	State of Hawaii Department of Health	Centers for Disease Control and Prevention
EPI868064	HA	United States	2016-Nov-18	EPI_ISL_239655	A/Idaho/40/2016	State of Idaho Bureau of Laboratories	Centers for Disease Control and Prevention
EPI868072	HA	United States	2016-Nov-22	EPI_ISL_239656	A/Idaho/41/2016	State of Idaho Bureau of Laboratories	Centers for Disease Control and Prevention
EPI868088	HA	United States	2016-Oct-25	EPI_ISL_239658	A/Louisiana/24/2016	Louisiana Department of Health and Hospitals	Centers for Disease Control and Prevention
EPI868096	HA	United States	2016-Nov-02	EPI_ISL_239659	A/Louisiana/25/2016	Louisiana Department of Health and Hospitals	Centers for Disease Control and Prevention
EPI868104	HA	United States	2016-Nov-15	EPI_ISL_239661	A/Louisiana/27/2016	Louisiana Department of Health and Hospitals	Centers for Disease Control and Prevention
EPI868112	HA	United States	2016-Nov-15	EPI_ISL_239662	A/Louisiana/28/2016	Louisiana Department of Health and Hospitals	Centers for Disease Control and Prevention
EPI868127	HA	United States	2016-Oct-22	EPI_ISL_239663	A/Massachusetts/38/2016	Massachusetts Department of Public Health	Centers for Disease Control and Prevention
EPI868143	HA	United States	2016-Nov-18	EPI_ISL_239665	A/New Mexico/51/2016	New Mexico Department of Health	Centers for Disease Control and Prevention
EPI868189	HA	Canada	2016-Oct-18	EPI_ISL_239671	A/Ontario/RV3159/2016	National Microbiology Laboratory, Public Health Agency of Canada (PHAC)	Centers for Disease Control and Prevention
EPI868197	HA	Canada	2016-Nov-15	EPI_ISL_239672	A/Ontario/RV3197/2016	National Microbiology Laboratory, Public Health Agency of Canada (PHAC)	Centers for Disease Control and Prevention
EPI868258	HA	United States	2016-Nov-20	EPI_ISL_239680	A/Utah/48/2016	Utah Department of Health	Centers for Disease Control and Prevention
EPI868266	HA	United States	2016-Nov-25	EPI_ISL_239681	A/Utah/49/2016	Utah Department of Health	Centers for Disease Control and Prevention
EPI868274	HA	United States	2016-Nov-09	EPI_ISL_239682	A/Wyoming/32/2016	Wyoming Public Health Laboratory	Centers for Disease Control and Prevention
EPI868282	HA	United States	2016-Oct-30	EPI_ISL_239683	A/Connecticut/36/2016	Connecticut Department. of Public Health	Centers for Disease Control and Prevention
EPI868290	HA	United States	2016-Nov-05	EPI_ISL_239684	A/Connecticut/37/2016	Connecticut Department. of Public Health	Centers for Disease Control and Prevention
EPI868298	HA	United States	2016-Oct-27	EPI_ISL_239685	A/Delaware/28/2016	Delaware Public Health Lab	Centers for Disease Control and Prevention
EPI868305	HA	United States	2016-Nov-06	EPI_ISL_239686	A/Delaware/30/2016	Delaware Public Health Lab	Centers for Disease Control and Prevention
EPI868313	HA	United States	2016-Nov-15	EPI_ISL_239687	A/Delaware/32/2016	Delaware Public Health Lab	Centers for Disease Control and Prevention
EPI868320	HA	United States	2016-Nov-15	EPI_ISL_239688	A/Delaware/33/2016	Delaware Public Health Lab	Centers for Disease Control and Prevention
EPI868328	HA	United States	2016-Nov-17	EPI_ISL_239689	A/Delaware/34/2016	Delaware Public Health Lab	Centers for Disease Control and Prevention
EPI868336	HA	United States	2016-Oct-22	EPI_ISL_239690	A/Florida/90/2016	Florida Department of Health-Tampa	Centers for Disease Control and Prevention
EPI868344	HA	United States	2016-Oct-24	EPI_ISL_239691	A/Florida/91/2016	Florida Department of Health-Tampa	Centers for Disease Control and Prevention
EPI868352	HA	United States	2016-Nov-05	EPI_ISL_239692	A/Florida/92/2016	Florida Department of Health-Tampa	Centers for Disease Control and Prevention
EPI868360	HA	United States	2016-Nov-07	EPI_ISL_239693	A/Florida/94/2016	Florida Department of Health-Tampa	Centers for Disease Control and Prevention
EPI868368	HA	United States	2016-Nov-11	EPI_ISL_239694	A/Florida/95/2016	Florida Department of Health-Tampa	Centers for Disease Control and Prevention
EPI868376	HA	United States	2016-Nov-15	EPI_ISL_239695	A/Florida/96/2016	Florida Department of Health-Jacksonville	Centers for Disease Control and Prevention
EPI868384	HA	United States	2016-Oct-02	EPI_ISL_239696	A/Georgia/59/2016	Georgia Public Health Laboratory	Centers for Disease Control and Prevention
EPI868392	HA	United States	2016-Oct-07	EPI_ISL_239697	A/Georgia/61/2016	Georgia Public Health Laboratory	Centers for Disease Control and Prevention
EPI868400	HA	United States	2016-Nov-04	EPI_ISL_239698	A/Georgia/62/2016	Georgia Public Health Laboratory	Centers for Disease Control and Prevention
EPI868408	HA	United States	2016-Nov-04	EPI_ISL_239699	A/Maryland/20/2016	Maryland Department of Health and Mental Hygiene	Centers for Disease Control and Prevention
EPI868416	HA	United States	2016-Nov-17	EPI_ISL_239700	A/Maryland/21/2016	Maryland Department of Health and Mental Hygiene	Centers for Disease Control and Prevention
EPI868424	HA	United States	2016-Nov-26	EPI_ISL_239701	A/Maryland/23/2016	Maryland Department of Health and Mental Hygiene	Centers for Disease Control and Prevention
EPI868432	HA	United States	2016-Nov-29	EPI_ISL_239702	A/Maryland/24/2016	Maryland Department of Health and Mental Hygiene	Centers for Disease Control and Prevention
EPI868439	HA	United States	2016-Oct-30	EPI_ISL_239703	A/Massachusetts/39/2016	Massachusetts Department of Public Health	Centers for Disease Control and Prevention
EPI868447	HA	United States	2016-Nov-29	EPI_ISL_239704	A/Massachusetts/41/2016	Massachusetts Department of Public Health	Centers for Disease Control and Prevention
EPI868455	HA	United States	2016-Nov-18	EPI_ISL_239705	A/New Hampshire/24/2016	New Hampshire Public Health Laboratories	Centers for Disease Control and Prevention
EPI868463	HA	United States	2016-Oct-18	EPI_ISL_239706	A/New York/102/2016	New York State Department of Health	Centers for Disease Control and Prevention
EPI868471	HA	United States	2016-Oct-26	EPI_ISL_239707	A/New York/103/2016	New York State Department of Health	Centers for Disease Control and Prevention
EPI868479	HA	United States	2016-Oct-25	EPI_ISL_239708	A/New York/104/2016	New York State Department of Health	Centers for Disease Control and Prevention
EPI868487	HA	United States	2016-Nov-01	EPI_ISL_239709	A/New York/105/2016	New York State Department of Health	Centers for Disease Control and Prevention
EPI868495	HA	United States	2016-Nov-15	EPI_ISL_239710	A/New York/106/2016	New York State Department of Health	Centers for Disease Control and Prevention
EPI868503	HA	United States	2016-Nov-26	EPI_ISL_239711	A/New York/107/2016	New York State Department of Health	Centers for Disease Control and Prevention
EPI868511	HA	United States	2016-Nov-15	EPI_ISL_239712	A/North Carolina/59/2016	North Carolina State Laboratory of Public Health	Centers for Disease Control and Prevention
EPI868519	HA	United States	2016-Nov-16	EPI_ISL_239713	A/North Carolina/60/2016	North Carolina State Laboratory of Public Health	Centers for Disease Control and Prevention
EPI868527	HA	United States	2016-Oct-22	EPI_ISL_239714	A/Ohio/39/2016	Ohio Department of Health Laboratories	Centers for Disease Control and Prevention
EPI868535	HA	United States	2016-Nov-17	EPI_ISL_239715	A/Ohio/40/2016	Ohio Department of Health Laboratories	Centers for Disease Control and Prevention
EPI868543	HA	United States	2016-Nov-17	EPI_ISL_239716	A/Ohio/41/2016	Ohio Department of Health Laboratories	Centers for Disease Control and Prevention
EPI868551	HA	United States	2016-Oct-18	EPI_ISL_239717	A/Pennsylvania/90/2016	Pennsylvania Department of Health	Centers for Disease Control and Prevention
EPI868559	HA	United States	2016-Nov-09	EPI_ISL_239718	A/Pennsylvania/93/2016	Pennsylvania Department of Health	Centers for Disease Control and Prevention
EPI868567	HA	United States	2016-Nov-15	EPI_ISL_239719	A/Pennsylvania/95/2016	Pennsylvania Department of Health	Centers for Disease Control and Prevention
EPI868575	HA	United States	2016-Nov-15	EPI_ISL_239720	A/Pennsylvania/96/2016	Pennsylvania Department of Health	Centers for Disease Control and Prevention
EPI868583	HA	United States	2016-Nov-11	EPI_ISL_239721	A/Pennsylvania/97/2016	Pennsylvania Department of Health	Centers for Disease Control and Prevention
EPI868591	HA	United States	2016-Nov-19	EPI_ISL_239722	A/Pennsylvania/98/2016	Pennsylvania Department of Health	Centers for Disease Control and Prevention
EPI868629	HA	United States	2016-Nov-06	EPI_ISL_239727	A/Tennessee/30/2016	Tennessee Department of Health Laboratory-Nashville	Centers for Disease Control and Prevention
EPI868637	HA	United States	2016-Nov-19	EPI_ISL_239728	A/Vermont/33/2016	Vermont Department of Health Laboratory	Centers for Disease Control and Prevention
EPI868645	HA	United States	2016-Dec-01	EPI_ISL_239729	A/Vermont/34/2016	Vermont Department of Health Laboratory	Centers for Disease Control and Prevention
EPI868653	HA	United States	2016-Nov-30	EPI_ISL_239730	A/Virginia/62/2016	Virginia Division of Consolidated Laboratories	Centers for Disease Control and Prevention
EPI868661	HA	United States	2016-Nov-30	EPI_ISL_239731	A/Virginia/63/2016	Virginia Division of Consolidated Laboratories	Centers for Disease Control and Prevention
EPI868669	HA	United States	2016-Oct-31	EPI_ISL_239732	A/West Virginia/08/2016	West Virginia Office of Laboratory Services	Centers for Disease Control and Prevention
EPI910556	HA	United States	2016-Dec-21	EPI_ISL_247954	A/Pennsylvania/103/2016	Pennsylvania Department of Health	Centers for Disease Control and Prevention
EPI910564	HA	United States	2016-Nov-02	EPI_ISL_247955	A/Louisiana/25/2016	Louisiana Department of Health and Hospitals	Centers for Disease Control and Prevention
EPI910572	HA	United States	2016-Nov-15	EPI_ISL_247956	A/Louisiana/27/2016	Louisiana Department of Health and Hospitals	Centers for Disease Control and Prevention
EPI910580	HA	United States	2016-Nov-23	EPI_ISL_247957	A/Louisiana/30/2016	Louisiana Department of Health and Hospitals	Centers for Disease Control and Prevention
EPI910588	HA	United States	2016-Dec-21	EPI_ISL_247958	A/Texas/192/2016	Dallas County Health and Human Services	Centers for Disease Control and Prevention
EPI910752	HA	United States	2016-Oct-13	EPI_ISL_247979	A/Hawaii/87/2016	State of Hawaii Department of Health	Centers for Disease Control and Prevention
EPI910760	HA	United States	2016-Nov-18	EPI_ISL_247980	A/New Hampshire/24/2016	New Hampshire Public Health Laboratories	Centers for Disease Control and Prevention
EPI910768	HA	United States	2016-Nov-07	EPI_ISL_247981	A/Florida/94/2016	Florida Department of Health-Tampa	Centers for Disease Control and Prevention
EPI910776	HA	United States	2016-Nov-16	EPI_ISL_247982	A/Nebraska/25/2016	Nebraska Public Health Lab	Centers for Disease Control and Prevention
EPI910784	HA	United States	2016-Nov-26	EPI_ISL_247983	A/Wisconsin/93/2016	Wisconsin State Laboratory of Hygiene	Centers for Disease Control and Prevention
EPI910792	HA	United States	2016-Nov-15	EPI_ISL_247984	A/Illinois/49/2016	Illinois Department of Public Health-Chicago	Centers for Disease Control and Prevention
EPI910800	HA	United States	2016-Nov-15	EPI_ISL_247985	A/Iowa/36/2016	Iowa State Hygienic Laboratory	Centers for Disease Control and Prevention
EPI910808	HA	United States	2016-Nov-12	EPI_ISL_247986	A/Minnesota/80/2016	Minnesota Department of Health	Centers for Disease Control and Prevention
EPI910816	HA	United States	2016-Nov-29	EPI_ISL_247987	A/Maryland/24/2016	Maryland Department of Health and Mental Hygiene	Centers for Disease Control and Prevention
EPI910824	HA	United States	2016-Nov-29	EPI_ISL_247988	A/Massachusetts/41/2016	Massachusetts Department of Public Health	Centers for Disease Control and Prevention
EPI910832	HA	United States	2016-Dec-01	EPI_ISL_247989	A/Vermont/34/2016	Vermont Department of Health Laboratory	Centers for Disease Control and Prevention
EPI910840	HA	United States	2016-Dec-03	EPI_ISL_247990	A/Montana/64/2016	Montana Laboratory Services Bureau	Centers for Disease Control and Prevention
EPI910848	HA	United States	2016-Nov-25	EPI_ISL_247991	A/California/168/2016	California Department of Health Services	Centers for Disease Control and Prevention
EPI910856	HA	United States	2016-Nov-22	EPI_ISL_247992	A/Arizona/77/2016	Arizona Department of Health Services	Centers for Disease Control and Prevention
EPI910864	HA	United States	2016-Nov-15	EPI_ISL_247993	A/Hawaii/96/2016	State of Hawaii Department of Health	Centers for Disease Control and Prevention
EPI910872	HA	United States	2016-Nov-24	EPI_ISL_247994	A/Iowa/37/2016	Iowa State Hygienic Laboratory	Centers for Disease Control and Prevention
EPI910880	HA	United States	2016-Dec-10	EPI_ISL_247995	A/Illinois/50/2016	Illinois Department of Public Health-Carbondale	Centers for Disease Control and Prevention
EPI910888	HA	United States	2016-Dec-06	EPI_ISL_247996	A/Wisconsin/97/2016	Wisconsin State Laboratory of Hygiene	Centers for Disease Control and Prevention
EPI910896	HA	United States	2016-Dec-26	EPI_ISL_247997	A/Colorado/49/2016	Colorado Department of Health Lab	Centers for Disease Control and Prevention
EPI910904	HA	United States	2016-Dec-12	EPI_ISL_247998	A/Hawaii/106/2016	State of Hawaii Department of Health	Centers for Disease Control and Prevention
EPI910911	HA	United States	2017-Jan-05	EPI_ISL_247999	A/Virginia/05/2017	Virginia Division of Consolidated Laboratories	Centers for Disease Control and Prevention
EPI910927	HA	United States	2016-Dec-24	EPI_ISL_248001	A/Idaho/46/2016	State of Idaho Bureau of Laboratories	Centers for Disease Control and Prevention
EPI910935	HA	United States	2017-Jan-07	EPI_ISL_248002	A/Idaho/02/2017	State of Idaho Bureau of Laboratories	Centers for Disease Control and Prevention
EPI910943	HA	United States	2017-Jan-15	EPI_ISL_248003	A/Illinois/08/2017	Illinois Department of Public Health-Carbondale	Centers for Disease Control and Prevention
EPI910951	HA	United States	2017-Jan-17	EPI_ISL_248004	A/Illinois/11/2017	Illinois Department of Public Health-Carbondale	Centers for Disease Control and Prevention
EPI910958	HA	United States	2017-Jan-17	EPI_ISL_248005	A/North Carolina/02/2017	North Carolina State Laboratory of Public Health	Centers for Disease Control and Prevention
EPI910966	HA	United States	2017-Jan-18	EPI_ISL_248006	A/North Carolina/03/2017	North Carolina State Laboratory of Public Health	Centers for Disease Control and Prevention
EPI910974	HA	United States	2017-Jan-08	EPI_ISL_248007	A/North Carolina/01/2017	North Carolina State Laboratory of Public Health	Centers for Disease Control and Prevention
EPI910982	HA	United States	2016-Dec-28	EPI_ISL_248008	A/Connecticut/43/2016	Connecticut Department. of Public Health	Centers for Disease Control and Prevention
EPI910990	HA	United States	2016-Dec-29	EPI_ISL_248009	A/Connecticut/44/2016	Connecticut Department. of Public Health	Centers for Disease Control and Prevention
EPI910998	HA	United States	2017-Jan-17	EPI_ISL_248010	A/Iowa/01/2017	Iowa State Hygienic Laboratory	Centers for Disease Control and Prevention
EPI911006	HA	United States	2017-Jan-17	EPI_ISL_248011	A/Iowa/02/2017	Iowa State Hygienic Laboratory	Centers for Disease Control and Prevention
EPI911012	HA	United States	2016-Dec-24	EPI_ISL_248012	A/Florida/111/2016	Florida Department of Health-Tampa	Centers for Disease Control and Prevention
EPI911020	HA	United States	2017-Jan-07	EPI_ISL_248013	A/Florida/03/2017	Florida Department of Health-Tampa	Centers for Disease Control and Prevention
EPI911028	HA	United States	2017-Jan-17	EPI_ISL_248014	A/Delaware/04/2017	Delaware Public Health Lab	Centers for Disease Control and Prevention
EPI911036	HA	United States	2017-Jan-17	EPI_ISL_248015	A/Delaware/05/2017	Delaware Public Health Lab	Centers for Disease Control and Prevention
EPI911112	HA	United States	2017-Jan-04	EPI_ISL_248082	A/Illinois/03/2017	Illinois Department of Public Health-Chicago	Centers for Disease Control and Prevention
EPI911120	HA	United States	2017-Jan-12	EPI_ISL_248083	A/Illinois/07/2017	Illinois Department of Public Health-Chicago	Centers for Disease Control and Prevention
EPI911128	HA	United States	2017-Jan-16	EPI_ISL_248084	A/Illinois/09/2017	Illinois Department of Public Health-Chicago	Centers for Disease Control and Prevention
EPI911136	HA	United States	2017-Jan-10	EPI_ISL_248085	A/Illinois/06/2017	Illinois Department of Public Health-Chicago	Centers for Disease Control and Prevention
EPI911144	HA	United States	2017-Jan-16	EPI_ISL_248086	A/Illinois/10/2017	Illinois Department of Public Health-Chicago	Centers for Disease Control and Prevention
EPI911152	HA	United States	2017-Jan-07	EPI_ISL_248087	A/Illinois/04/2017	Illinois Department of Public Health-Chicago	Centers for Disease Control and Prevention
EPI911160	HA	United States	2017-Jan-08	EPI_ISL_248088	A/Illinois/05/2017	Illinois Department of Public Health-Chicago	Centers for Disease Control and Prevention
EPI911168	HA	United States	2017-Jan-09	EPI_ISL_248089	A/Georgia/03/2017	Georgia Public Health Laboratory	Centers for Disease Control and Prevention
EPI911176	HA	United States	2017-Jan-09	EPI_ISL_248090	A/Georgia/04/2017	Georgia Public Health Laboratory	Centers for Disease Control and Prevention
EPI911184	HA	United States	2017-Jan-14	EPI_ISL_248091	A/Tennessee/02/2017	Tennessee Department of Health Laboratory-Nashville	Centers for Disease Control and Prevention
EPI911192	HA	United States	2017-Jan-15	EPI_ISL_248092	A/Tennessee/04/2017	Tennessee Department of Health Laboratory-Nashville	Centers for Disease Control and Prevention
EPI911200	HA	United States	2017-Jan-08	EPI_ISL_248093	A/Alaska/01/2017	Alaska State Virology Lab	Centers for Disease Control and Prevention
EPI911208	HA	United States	2017-Jan-11	EPI_ISL_248094	A/Alaska/02/2017	Alaska State Virology Lab	Centers for Disease Control and Prevention
EPI911216	HA	United States	2017-Jan-10	EPI_ISL_248095	A/New Mexico/02/2017	New Mexico Department of Health	Centers for Disease Control and Prevention
EPI911224	HA	United States	2017-Jan-09	EPI_ISL_248096	A/New Mexico/01/2017	New Mexico Department of Health	Centers for Disease Control and Prevention
EPI911232	HA	United States	2017-Jan-01	EPI_ISL_248097	A/Nevada/01/2017	Southern Nevada Public Health Lab	Centers for Disease Control and Prevention
EPI911240	HA	United States	2017-Jan-01	EPI_ISL_248098	A/Nevada/02/2017	Southern Nevada Public Health Lab	Centers for Disease Control and Prevention
EPI911248	HA	United States	2016-Dec-27	EPI_ISL_248099	A/Pennsylvania/118/2016	Pennsylvania Department of Health	Centers for Disease Control and Prevention
EPI911256	HA	United States	2017-Jan-09	EPI_ISL_248100	A/Pennsylvania/04/2017	Pennsylvania Department of Health	Centers for Disease Control and Prevention
EPI911264	HA	United States	2016-Dec-30	EPI_ISL_248101	A/Pennsylvania/119/2016	Pennsylvania Department of Health	Centers for Disease Control and Prevention
EPI911272	HA	United States	2017-Jan-17	EPI_ISL_248102	A/Kentucky/09/2017	Kentucky Division of Laboratory Services	Centers for Disease Control and Prevention
EPI911280	HA	United States	2017-Jan-16	EPI_ISL_248103	A/Kentucky/07/2017	Kentucky Division of Laboratory Services	Centers for Disease Control and Prevention
EPI911320	HA	United States	2017-Jan-20	EPI_ISL_248108	A/New Hampshire/04/2017	New Hampshire Public Health Laboratories	Centers for Disease Control and Prevention
EPI911328	HA	United States	2017-Jan-18	EPI_ISL_248109	A/New Hampshire/03/2017	New Hampshire Public Health Laboratories	Centers for Disease Control and Prevention
EPI911336	HA	United States	2017-Jan-03	EPI_ISL_248110	A/California/02/2017	California Department of Health Services	Centers for Disease Control and Prevention
EPI911344	HA	United States	2017-Jan-14	EPI_ISL_248111	A/North Dakota/02/2017	North Dakota Department of Health	Centers for Disease Control and Prevention
EPI911352	HA	United States	2017-Jan-10	EPI_ISL_248112	A/Ohio/02/2017	Ohio Department of Health Laboratories	Centers for Disease Control and Prevention
EPI911360	HA	United States	2017-Jan-16	EPI_ISL_248113	A/North Dakota/03/2017	North Dakota Department of Health	Centers for Disease Control and Prevention
EPI911368	HA	United States	2017-Jan-11	EPI_ISL_248114	A/Louisiana/03/2017	Louisiana Department of Health and Hospitals	Centers for Disease Control and Prevention
EPI911376	HA	United States	2017-Jan-10	EPI_ISL_248115	A/Louisiana/02/2017	Louisiana Department of Health and Hospitals	Centers for Disease Control and Prevention
EPI911384	HA	United States	2017-Jan-15	EPI_ISL_248116	A/South Dakota/04/2017	South Dakota Public Health Lab	Centers for Disease Control and Prevention
EPI911392	HA	United States	2017-Jan-15	EPI_ISL_248117	A/South Dakota/05/2017	South Dakota Public Health Lab	Centers for Disease Control and Prevention
EPI911400	HA	United States	2017-Jan-05	EPI_ISL_248118	A/South Dakota/02/2017	South Dakota Public Health Lab	Centers for Disease Control and Prevention
EPI911408	HA	United States	2017-Jan-05	EPI_ISL_248119	A/South Dakota/03/2017	South Dakota Public Health Lab	Centers for Disease Control and Prevention
EPI911416	HA	United States	2016-Dec-20	EPI_ISL_248120	A/South Dakota/35/2016	South Dakota Public Health Lab	Centers for Disease Control and Prevention
EPI911424	HA	United States	2016-Dec-21	EPI_ISL_248121	A/South Dakota/36/2016	South Dakota Public Health Lab	Centers for Disease Control and Prevention
EPI911432	HA	United States	2016-Dec-11	EPI_ISL_248122	A/South Dakota/33/2016	South Dakota Public Health Lab	Centers for Disease Control and Prevention
EPI911440	HA	United States	2016-Dec-13	EPI_ISL_248123	A/South Dakota/34/2016	South Dakota Public Health Lab	Centers for Disease Control and Prevention
EPI911448	HA	United States	2017-Jan-07	EPI_ISL_248124	A/New Jersey/03/2017	New Jersey Department of Health & Senior Services	Centers for Disease Control and Prevention
EPI911456	HA	United States	2017-Jan-08	EPI_ISL_248125	A/New Jersey/04/2017	New Jersey Department of Health & Senior Services	Centers for Disease Control and Prevention
EPI911464	HA	United States	2017-Jan-15	EPI_ISL_248126	A/New Jersey/05/2017	New Jersey Department of Health & Senior Services	Centers for Disease Control and Prevention
EPI911472	HA	United States	2017-Jan-05	EPI_ISL_248127	A/New Jersey/02/2017	New Jersey Department of Health & Senior Services	Centers for Disease Control and Prevention
EPI911480	HA	United States	2017-Jan-18	EPI_ISL_248128	A/New Jersey/06/2017	New Jersey Department of Health & Senior Services	Centers for Disease Control and Prevention
EPI911488	HA	United States	2017-Jan-22	EPI_ISL_248129	A/Maine/04/2017	Maine Health and Environmental Testing Laboratory	Centers for Disease Control and Prevention
EPI911496	HA	United States	2017-Jan-20	EPI_ISL_248130	A/Maine/03/2017	Maine Health and Environmental Testing Laboratory	Centers for Disease Control and Prevention
EPI911504	HA	United States	2017-Jan-23	EPI_ISL_248131	A/Maine/07/2017	Maine Health and Environmental Testing Laboratory	Centers for Disease Control and Prevention
EPI911512	HA	United States	2017-Jan-22	EPI_ISL_248132	A/Maine/05/2017	Maine Health and Environmental Testing Laboratory	Centers for Disease Control and Prevention
EPI911520	HA	United States	2017-Jan-22	EPI_ISL_248133	A/Maine/06/2017	Maine Health and Environmental Testing Laboratory	Centers for Disease Control and Prevention
EPI911528	HA	United States	2017-Jan-19	EPI_ISL_248134	A/Utah/05/2017	Utah Department of Health	Centers for Disease Control and Prevention
EPI911536	HA	United States	2017-Jan-15	EPI_ISL_248135	A/Utah/03/2017	Utah Department of Health	Centers for Disease Control and Prevention
EPI911544	HA	United States	2017-Jan-09	EPI_ISL_248136	A/Oregon/03/2017	Oregon Public Health Laboratory	Centers for Disease Control and Prevention
EPI911552	HA	United States	2017-Jan-16	EPI_ISL_248137	A/Oregon/04/2017	Oregon Public Health Laboratory	Centers for Disease Control and Prevention
EPI911560	HA	United States	2017-Jan-12	EPI_ISL_248138	A/Wyoming/03/2017	Wyoming Public Health Laboratory	Centers for Disease Control and Prevention
EPI911568	HA	United States	2017-Jan-16	EPI_ISL_248139	A/Wyoming/04/2017	Wyoming Public Health Laboratory	Centers for Disease Control and Prevention
EPI911576	HA	United States	2017-Jan-09	EPI_ISL_248140	A/Nebraska/01/2017	Nebraska Public Health Lab	Centers for Disease Control and Prevention
EPI911584	HA	United States	2017-Jan-10	EPI_ISL_248141	A/Nebraska/02/2017	Nebraska Public Health Lab	Centers for Disease Control and Prevention
EPI911592	HA	United States	2017-Jan-05	EPI_ISL_248142	A/California/03/2017	California Department of Health Services	Centers for Disease Control and Prevention
EPI911600	HA	United States	2017-Jan-10	EPI_ISL_248143	A/California/08/2017	California Department of Health Services	Centers for Disease Control and Prevention
EPI911608	HA	United States	2017-Jan-10	EPI_ISL_248144	A/California/09/2017	California Department of Health Services	Centers for Disease Control and Prevention
EPI911616	HA	United States	2017-Jan-20	EPI_ISL_248145	A/Wisconsin/15/2017	Wisconsin State Laboratory of Hygiene	Centers for Disease Control and Prevention
EPI911624	HA	United States	2017-Jan-15	EPI_ISL_248146	A/Wisconsin/14/2017	Wisconsin State Laboratory of Hygiene	Centers for Disease Control and Prevention
EPI911632	HA	United States	2017-Jan-17	EPI_ISL_248147	A/Vermont/02/2017	Vermont Department of Health Laboratory	Centers for Disease Control and Prevention
EPI911640	HA	United States	2017-Jan-15	EPI_ISL_248148	A/Vermont/01/2017	Vermont Department of Health Laboratory	Centers for Disease Control and Prevention
EPI911648	HA	United States	2017-Jan-09	EPI_ISL_248149	A/Connecticut/03/2017	Connecticut Department. of Public Health	Centers for Disease Control and Prevention
EPI911656	HA	United States	2017-Jan-11	EPI_ISL_248150	A/Connecticut/04/2017	Connecticut Department. of Public Health	Centers for Disease Control and Prevention
EPI911664	HA	United States	2017-Jan-17	EPI_ISL_248151	A/Rhode Island/01/2017	Rhode Island Department of Health	Centers for Disease Control and Prevention
EPI911672	HA	United States	2017-Jan-18	EPI_ISL_248152	A/Rhode Island/02/2017	Rhode Island Department of Health	Centers for Disease Control and Prevention
EPI911680	HA	United States	2017-Jan-18	EPI_ISL_248153	A/Arkansas/05/2017	Arkansas Department of Health	Centers for Disease Control and Prevention
EPI911688	HA	United States	2017-Jan-17	EPI_ISL_248154	A/Arkansas/03/2017	Arkansas Department of Health	Centers for Disease Control and Prevention
EPI911696	HA	United States	2017-Jan-17	EPI_ISL_248155	A/Arkansas/04/2017	Arkansas Department of Health	Centers for Disease Control and Prevention
EPI911704	HA	United States	2017-Jan-10	EPI_ISL_248156	A/Arkansas/02/2017	Arkansas Department of Health	Centers for Disease Control and Prevention
EPI911712	HA	United States	2017-Jan-09	EPI_ISL_248157	A/Arkansas/01/2017	Arkansas Department of Health	Centers for Disease Control and Prevention
EPI911720	HA	United States	2016-Dec-27	EPI_ISL_248158	A/Arkansas/15/2016	Arkansas Department of Health	Centers for Disease Control and Prevention
EPI911728	HA	United States	2016-Dec-16	EPI_ISL_248159	A/Arkansas/14/2016	Arkansas Department of Health	Centers for Disease Control and Prevention
EPI911752	HA	United States	2017-Jan-18	EPI_ISL_248162	A/Texas/19/2017	San Antonio Metropolitan Health	Centers for Disease Control and Prevention
EPI911760	HA	United States	2017-Jan-18	EPI_ISL_248163	A/Texas/20/2017	San Antonio Metropolitan Health	Centers for Disease Control and Prevention
EPI953676	HA	Canada	2016-Dec-12	EPI_ISL_254878	A/Alberta/206/2016			Skowronski,D.M.; Chambers,C.; Sabaiduc,S.; Dickinson,J.A.; Winter,A.L.; De Serres,G.; Drews,S.J.; Jassem,A.; Gubbay,J.B.; Charest,H.; Balshaw,R.; Bastien,N.; Li,Y.; Krajden,M.; Winter,A.-L.
EPI953677	HA	Canada	2016-Nov-16	EPI_ISL_254879	A/Alberta/154/2016			Skowronski,D.M.; Chambers,C.; Sabaiduc,S.; Dickinson,J.A.; Winter,A.L.; De Serres,G.; Drews,S.J.; Jassem,A.; Gubbay,J.B.; Charest,H.; Balshaw,R.; Bastien,N.; Li,Y.; Krajden,M.; Winter,A.-L.
EPI953678	HA	Canada	2016-Nov-28	EPI_ISL_254880	A/Alberta/163/2016			Skowronski,D.M.; Chambers,C.; Sabaiduc,S.; Dickinson,J.A.; Winter,A.L.; De Serres,G.; Drews,S.J.; Jassem,A.; Gubbay,J.B.; Charest,H.; Balshaw,R.; Bastien,N.; Li,Y.; Krajden,M.; Winter,A.-L.
EPI953679	HA	Canada	2017-Jan-05	EPI_ISL_254881	A/Alberta/005/2017			Skowronski,D.M.; Chambers,C.; Sabaiduc,S.; Dickinson,J.A.; Winter,A.L.; De Serres,G.; Drews,S.J.; Jassem,A.; Gubbay,J.B.; Charest,H.; Balshaw,R.; Bastien,N.; Li,Y.; Krajden,M.; Winter,A.-L.
EPI953680	HA	Canada	2017-Jan-06	EPI_ISL_254882	A/Alberta/006/2017			Skowronski,D.M.; Chambers,C.; Sabaiduc,S.; Dickinson,J.A.; Winter,A.L.; De Serres,G.; Drews,S.J.; Jassem,A.; Gubbay,J.B.; Charest,H.; Balshaw,R.; Bastien,N.; Li,Y.; Krajden,M.; Winter,A.-L.
EPI953681	HA	Canada	2016-Nov-10	EPI_ISL_254883	A/Alberta/153/2016			Skowronski,D.M.; Chambers,C.; Sabaiduc,S.; Dickinson,J.A.; Winter,A.L.; De Serres,G.; Drews,S.J.; Jassem,A.; Gubbay,J.B.; Charest,H.; Balshaw,R.; Bastien,N.; Li,Y.; Krajden,M.; Winter,A.-L.
EPI953682	HA	Canada	2016-Nov-22	EPI_ISL_254884	A/Alberta/159/2016			Skowronski,D.M.; Chambers,C.; Sabaiduc,S.; Dickinson,J.A.; Winter,A.L.; De Serres,G.; Drews,S.J.; Jassem,A.; Gubbay,J.B.; Charest,H.; Balshaw,R.; Bastien,N.; Li,Y.; Krajden,M.; Winter,A.-L.
EPI953683	HA	Canada	2016-Dec-13	EPI_ISL_254885	A/Alberta/212/2016			Skowronski,D.M.; Chambers,C.; Sabaiduc,S.; Dickinson,J.A.; Winter,A.L.; De Serres,G.; Drews,S.J.; Jassem,A.; Gubbay,J.B.; Charest,H.; Balshaw,R.; Bastien,N.; Li,Y.; Krajden,M.; Winter,A.-L.
EPI953684	HA	Canada	2016-Nov-30	EPI_ISL_254886	A/Alberta/169/2016			Skowronski,D.M.; Chambers,C.; Sabaiduc,S.; Dickinson,J.A.; Winter,A.L.; De Serres,G.; Drews,S.J.; Jassem,A.; Gubbay,J.B.; Charest,H.; Balshaw,R.; Bastien,N.; Li,Y.; Krajden,M.; Winter,A.-L.
EPI953685	HA	Canada	2016-Dec-19	EPI_ISL_254887	A/Alberta/217/2016			Skowronski,D.M.; Chambers,C.; Sabaiduc,S.; Dickinson,J.A.; Winter,A.L.; De Serres,G.; Drews,S.J.; Jassem,A.; Gubbay,J.B.; Charest,H.; Balshaw,R.; Bastien,N.; Li,Y.; Krajden,M.; Winter,A.-L.
EPI953686	HA	Canada	2016-Dec-30	EPI_ISL_254888	A/Alberta/231/2016			Skowronski,D.M.; Chambers,C.; Sabaiduc,S.; Dickinson,J.A.; Winter,A.L.; De Serres,G.; Drews,S.J.; Jassem,A.; Gubbay,J.B.; Charest,H.; Balshaw,R.; Bastien,N.; Li,Y.; Krajden,M.; Winter,A.-L.
EPI953687	HA	Canada	2016-Nov-08	EPI_ISL_254889	A/Alberta/150/2016			Skowronski,D.M.; Chambers,C.; Sabaiduc,S.; Dickinson,J.A.; Winter,A.L.; De Serres,G.; Drews,S.J.; Jassem,A.; Gubbay,J.B.; Charest,H.; Balshaw,R.; Bastien,N.; Li,Y.; Krajden,M.; Winter,A.-L.
EPI953688	HA	Canada	2016-Dec-05	EPI_ISL_254890	A/Alberta/183/2016			Skowronski,D.M.; Chambers,C.; Sabaiduc,S.; Dickinson,J.A.; Winter,A.L.; De Serres,G.; Drews,S.J.; Jassem,A.; Gubbay,J.B.; Charest,H.; Balshaw,R.; Bastien,N.; Li,Y.; Krajden,M.; Winter,A.-L.
EPI953689	HA	Canada	2016-Dec-07	EPI_ISL_254891	A/Alberta/194/2016			Skowronski,D.M.; Chambers,C.; Sabaiduc,S.; Dickinson,J.A.; Winter,A.L.; De Serres,G.; Drews,S.J.; Jassem,A.; Gubbay,J.B.; Charest,H.; Balshaw,R.; Bastien,N.; Li,Y.; Krajden,M.; Winter,A.-L.
EPI953690	HA	Canada	2016-Dec-09	EPI_ISL_254892	A/Alberta/201/2016			Skowronski,D.M.; Chambers,C.; Sabaiduc,S.; Dickinson,J.A.; Winter,A.L.; De Serres,G.; Drews,S.J.; Jassem,A.; Gubbay,J.B.; Charest,H.; Balshaw,R.; Bastien,N.; Li,Y.; Krajden,M.; Winter,A.-L.
EPI953691	HA	Canada	2016-Dec-09	EPI_ISL_254893	A/Alberta/202/2016			Skowronski,D.M.; Chambers,C.; Sabaiduc,S.; Dickinson,J.A.; Winter,A.L.; De Serres,G.; Drews,S.J.; Jassem,A.; Gubbay,J.B.; Charest,H.; Balshaw,R.; Bastien,N.; Li,Y.; Krajden,M.; Winter,A.-L.
EPI953692	HA	Canada	2016-Dec-13	EPI_ISL_254894	A/Alberta/211/2016			Skowronski,D.M.; Chambers,C.; Sabaiduc,S.; Dickinson,J.A.; Winter,A.L.; De Serres,G.; Drews,S.J.; Jassem,A.; Gubbay,J.B.; Charest,H.; Balshaw,R.; Bastien,N.; Li,Y.; Krajden,M.; Winter,A.-L.
EPI953693	HA	Canada	2016-Dec-14	EPI_ISL_254895	A/Alberta/215/2016			Skowronski,D.M.; Chambers,C.; Sabaiduc,S.; Dickinson,J.A.; Winter,A.L.; De Serres,G.; Drews,S.J.; Jassem,A.; Gubbay,J.B.; Charest,H.; Balshaw,R.; Bastien,N.; Li,Y.; Krajden,M.; Winter,A.-L.
EPI953694	HA	Canada	2016-Dec-27	EPI_ISL_254896	A/Alberta/226/2016			Skowronski,D.M.; Chambers,C.; Sabaiduc,S.; Dickinson,J.A.; Winter,A.L.; De Serres,G.; Drews,S.J.; Jassem,A.; Gubbay,J.B.; Charest,H.; Balshaw,R.; Bastien,N.; Li,Y.; Krajden,M.; Winter,A.-L.
EPI953695	HA	Canada	2016-Dec-29	EPI_ISL_254897	A/Alberta/229/2016			Skowronski,D.M.; Chambers,C.; Sabaiduc,S.; Dickinson,J.A.; Winter,A.L.; De Serres,G.; Drews,S.J.; Jassem,A.; Gubbay,J.B.; Charest,H.; Balshaw,R.; Bastien,N.; Li,Y.; Krajden,M.; Winter,A.-L.
EPI953696	HA	Canada	2016-Dec-30	EPI_ISL_254898	A/Alberta/232/2016			Skowronski,D.M.; Chambers,C.; Sabaiduc,S.; Dickinson,J.A.; Winter,A.L.; De Serres,G.; Drews,S.J.; Jassem,A.; Gubbay,J.B.; Charest,H.; Balshaw,R.; Bastien,N.; Li,Y.; Krajden,M.; Winter,A.-L.
EPI953697	HA	Canada	2017-Jan-02	EPI_ISL_254899	A/Alberta/002/2017			Skowronski,D.M.; Chambers,C.; Sabaiduc,S.; Dickinson,J.A.; Winter,A.L.; De Serres,G.; Drews,S.J.; Jassem,A.; Gubbay,J.B.; Charest,H.; Balshaw,R.; Bastien,N.; Li,Y.; Krajden,M.; Winter,A.-L.
EPI953698	HA	Canada	2016-Nov-21	EPI_ISL_254900	A/Alberta/157/2016			Skowronski,D.M.; Chambers,C.; Sabaiduc,S.; Dickinson,J.A.; Winter,A.L.; De Serres,G.; Drews,S.J.; Jassem,A.; Gubbay,J.B.; Charest,H.; Balshaw,R.; Bastien,N.; Li,Y.; Krajden,M.; Winter,A.-L.
EPI953699	HA	Canada	2016-Nov-17	EPI_ISL_254901	A/Alberta/155/2016			Skowronski,D.M.; Chambers,C.; Sabaiduc,S.; Dickinson,J.A.; Winter,A.L.; De Serres,G.; Drews,S.J.; Jassem,A.; Gubbay,J.B.; Charest,H.; Balshaw,R.; Bastien,N.; Li,Y.; Krajden,M.; Winter,A.-L.
EPI953700	HA	Canada	2016-Dec-19	EPI_ISL_254902	A/Alberta/220/2016			Skowronski,D.M.; Chambers,C.; Sabaiduc,S.; Dickinson,J.A.; Winter,A.L.; De Serres,G.; Drews,S.J.; Jassem,A.; Gubbay,J.B.; Charest,H.; Balshaw,R.; Bastien,N.; Li,Y.; Krajden,M.; Winter,A.-L.
EPI953701	HA	Canada	2016-Dec-22	EPI_ISL_254903	A/Alberta/224/2016			Skowronski,D.M.; Chambers,C.; Sabaiduc,S.; Dickinson,J.A.; Winter,A.L.; De Serres,G.; Drews,S.J.; Jassem,A.; Gubbay,J.B.; Charest,H.; Balshaw,R.; Bastien,N.; Li,Y.; Krajden,M.; Winter,A.-L.
EPI953702	HA	Canada	2016-Dec-25	EPI_ISL_254904	A/Alberta/225/2016			Skowronski,D.M.; Chambers,C.; Sabaiduc,S.; Dickinson,J.A.; Winter,A.L.; De Serres,G.; Drews,S.J.; Jassem,A.; Gubbay,J.B.; Charest,H.; Balshaw,R.; Bastien,N.; Li,Y.; Krajden,M.; Winter,A.-L.
EPI953703	HA	Canada	2017-Jan-03	EPI_ISL_254905	A/Alberta/004/2017			Skowronski,D.M.; Chambers,C.; Sabaiduc,S.; Dickinson,J.A.; Winter,A.L.; De Serres,G.; Drews,S.J.; Jassem,A.; Gubbay,J.B.; Charest,H.; Balshaw,R.; Bastien,N.; Li,Y.; Krajden,M.; Winter,A.-L.
EPI953704	HA	Canada	2016-Nov-21	EPI_ISL_254906	A/Alberta/156/2016			Skowronski,D.M.; Chambers,C.; Sabaiduc,S.; Dickinson,J.A.; Winter,A.L.; De Serres,G.; Drews,S.J.; Jassem,A.; Gubbay,J.B.; Charest,H.; Balshaw,R.; Bastien,N.; Li,Y.; Krajden,M.; Winter,A.-L.
EPI953705	HA	Canada	2016-Dec-03	EPI_ISL_254907	A/Alberta/177/2016			Skowronski,D.M.; Chambers,C.; Sabaiduc,S.; Dickinson,J.A.; Winter,A.L.; De Serres,G.; Drews,S.J.; Jassem,A.; Gubbay,J.B.; Charest,H.; Balshaw,R.; Bastien,N.; Li,Y.; Krajden,M.; Winter,A.-L.
EPI953706	HA	Canada	2016-Dec-05	EPI_ISL_254908	A/Alberta/178/2016			Skowronski,D.M.; Chambers,C.; Sabaiduc,S.; Dickinson,J.A.; Winter,A.L.; De Serres,G.; Drews,S.J.; Jassem,A.; Gubbay,J.B.; Charest,H.; Balshaw,R.; Bastien,N.; Li,Y.; Krajden,M.; Winter,A.-L.
EPI953707	HA	Canada	2016-Dec-19	EPI_ISL_254909	A/Alberta/218/2016			Skowronski,D.M.; Chambers,C.; Sabaiduc,S.; Dickinson,J.A.; Winter,A.L.; De Serres,G.; Drews,S.J.; Jassem,A.; Gubbay,J.B.; Charest,H.; Balshaw,R.; Bastien,N.; Li,Y.; Krajden,M.; Winter,A.-L.
EPI953708	HA	Canada	2017-Jan-02	EPI_ISL_254910	A/Alberta/003/2017			Skowronski,D.M.; Chambers,C.; Sabaiduc,S.; Dickinson,J.A.; Winter,A.L.; De Serres,G.; Drews,S.J.; Jassem,A.; Gubbay,J.B.; Charest,H.; Balshaw,R.; Bastien,N.; Li,Y.; Krajden,M.; Winter,A.-L.
EPI953709	HA	Canada	2016-Nov-28	EPI_ISL_254911	A/Alberta/164/2016			Skowronski,D.M.; Chambers,C.; Sabaiduc,S.; Dickinson,J.A.; Winter,A.L.; De Serres,G.; Drews,S.J.; Jassem,A.; Gubbay,J.B.; Charest,H.; Balshaw,R.; Bastien,N.; Li,Y.; Krajden,M.; Winter,A.-L.
EPI953710	HA	Canada	2016-Dec-02	EPI_ISL_254912	A/Alberta/176/2016			Skowronski,D.M.; Chambers,C.; Sabaiduc,S.; Dickinson,J.A.; Winter,A.L.; De Serres,G.; Drews,S.J.; Jassem,A.; Gubbay,J.B.; Charest,H.; Balshaw,R.; Bastien,N.; Li,Y.; Krajden,M.; Winter,A.-L.
EPI953711	HA	Canada	2016-Dec-05	EPI_ISL_254913	A/Alberta/184/2016			Skowronski,D.M.; Chambers,C.; Sabaiduc,S.; Dickinson,J.A.; Winter,A.L.; De Serres,G.; Drews,S.J.; Jassem,A.; Gubbay,J.B.; Charest,H.; Balshaw,R.; Bastien,N.; Li,Y.; Krajden,M.; Winter,A.-L.
EPI953712	HA	Canada	2016-Dec-06	EPI_ISL_254914	A/Alberta/190/2016			Skowronski,D.M.; Chambers,C.; Sabaiduc,S.; Dickinson,J.A.; Winter,A.L.; De Serres,G.; Drews,S.J.; Jassem,A.; Gubbay,J.B.; Charest,H.; Balshaw,R.; Bastien,N.; Li,Y.; Krajden,M.; Winter,A.-L.
EPI953713	HA	Canada	2016-Dec-19	EPI_ISL_254915	A/Alberta/221/2016			Skowronski,D.M.; Chambers,C.; Sabaiduc,S.; Dickinson,J.A.; Winter,A.L.; De Serres,G.; Drews,S.J.; Jassem,A.; Gubbay,J.B.; Charest,H.; Balshaw,R.; Bastien,N.; Li,Y.; Krajden,M.; Winter,A.-L.
EPI953714	HA	Canada	2017-Jan-02	EPI_ISL_254916	A/Alberta/001/2017			Skowronski,D.M.; Chambers,C.; Sabaiduc,S.; Dickinson,J.A.; Winter,A.L.; De Serres,G.; Drews,S.J.; Jassem,A.; Gubbay,J.B.; Charest,H.; Balshaw,R.; Bastien,N.; Li,Y.; Krajden,M.; Winter,A.-L.
EPI953715	HA	Canada	2016-Nov-01	EPI_ISL_254917	A/Alberta/146/2016			Skowronski,D.M.; Chambers,C.; Sabaiduc,S.; Dickinson,J.A.; Winter,A.L.; De Serres,G.; Drews,S.J.; Jassem,A.; Gubbay,J.B.; Charest,H.; Balshaw,R.; Bastien,N.; Li,Y.; Krajden,M.; Winter,A.-L.
EPI953716	HA	Canada	2016-Nov-02	EPI_ISL_254918	A/Alberta/148/2016			Skowronski,D.M.; Chambers,C.; Sabaiduc,S.; Dickinson,J.A.; Winter,A.L.; De Serres,G.; Drews,S.J.; Jassem,A.; Gubbay,J.B.; Charest,H.; Balshaw,R.; Bastien,N.; Li,Y.; Krajden,M.; Winter,A.-L.
EPI953717	HA	Canada	2016-Nov-04	EPI_ISL_254919	A/Alberta/149/2016			Skowronski,D.M.; Chambers,C.; Sabaiduc,S.; Dickinson,J.A.; Winter,A.L.; De Serres,G.; Drews,S.J.; Jassem,A.; Gubbay,J.B.; Charest,H.; Balshaw,R.; Bastien,N.; Li,Y.; Krajden,M.; Winter,A.-L.
EPI953718	HA	Canada	2016-Nov-08	EPI_ISL_254920	A/Alberta/151/2016			Skowronski,D.M.; Chambers,C.; Sabaiduc,S.; Dickinson,J.A.; Winter,A.L.; De Serres,G.; Drews,S.J.; Jassem,A.; Gubbay,J.B.; Charest,H.; Balshaw,R.; Bastien,N.; Li,Y.; Krajden,M.; Winter,A.-L.
EPI953719	HA	Canada	2016-Nov-25	EPI_ISL_254921	A/Alberta/161/2016			Skowronski,D.M.; Chambers,C.; Sabaiduc,S.; Dickinson,J.A.; Winter,A.L.; De Serres,G.; Drews,S.J.; Jassem,A.; Gubbay,J.B.; Charest,H.; Balshaw,R.; Bastien,N.; Li,Y.; Krajden,M.; Winter,A.-L.
EPI953720	HA	Canada	2016-Nov-25	EPI_ISL_254922	A/Alberta/162/2016			Skowronski,D.M.; Chambers,C.; Sabaiduc,S.; Dickinson,J.A.; Winter,A.L.; De Serres,G.; Drews,S.J.; Jassem,A.; Gubbay,J.B.; Charest,H.; Balshaw,R.; Bastien,N.; Li,Y.; Krajden,M.; Winter,A.-L.
EPI953721	HA	Canada	2016-Nov-30	EPI_ISL_254923	A/Alberta/167/2016			Skowronski,D.M.; Chambers,C.; Sabaiduc,S.; Dickinson,J.A.; Winter,A.L.; De Serres,G.; Drews,S.J.; Jassem,A.; Gubbay,J.B.; Charest,H.; Balshaw,R.; Bastien,N.; Li,Y.; Krajden,M.; Winter,A.-L.
EPI953722	HA	Canada	2016-Dec-08	EPI_ISL_254924	A/Alberta/200/2016			Skowronski,D.M.; Chambers,C.; Sabaiduc,S.; Dickinson,J.A.; Winter,A.L.; De Serres,G.; Drews,S.J.; Jassem,A.; Gubbay,J.B.; Charest,H.; Balshaw,R.; Bastien,N.; Li,Y.; Krajden,M.; Winter,A.-L.
EPI953723	HA	Canada	2016-Dec-14	EPI_ISL_254925	A/Alberta/216/2016			Skowronski,D.M.; Chambers,C.; Sabaiduc,S.; Dickinson,J.A.; Winter,A.L.; De Serres,G.; Drews,S.J.; Jassem,A.; Gubbay,J.B.; Charest,H.; Balshaw,R.; Bastien,N.; Li,Y.; Krajden,M.; Winter,A.-L.
EPI953724	HA	Canada	2016-Nov-29	EPI_ISL_254926	A/Alberta/165/2016			Skowronski,D.M.; Chambers,C.; Sabaiduc,S.; Dickinson,J.A.; Winter,A.L.; De Serres,G.; Drews,S.J.; Jassem,A.; Gubbay,J.B.; Charest,H.; Balshaw,R.; Bastien,N.; Li,Y.; Krajden,M.; Winter,A.-L.
EPI953725	HA	Canada	2016-Dec-01	EPI_ISL_254927	A/Alberta/174/2016			Skowronski,D.M.; Chambers,C.; Sabaiduc,S.; Dickinson,J.A.; Winter,A.L.; De Serres,G.; Drews,S.J.; Jassem,A.; Gubbay,J.B.; Charest,H.; Balshaw,R.; Bastien,N.; Li,Y.; Krajden,M.; Winter,A.-L.
EPI953726	HA	Canada	2016-Dec-30	EPI_ISL_254928	A/Alberta/230/2016			Skowronski,D.M.; Chambers,C.; Sabaiduc,S.; Dickinson,J.A.; Winter,A.L.; De Serres,G.; Drews,S.J.; Jassem,A.; Gubbay,J.B.; Charest,H.; Balshaw,R.; Bastien,N.; Li,Y.; Krajden,M.; Winter,A.-L.
EPI953727	HA	Canada	2016-Dec-21	EPI_ISL_254929	A/Alberta/223/2016			Skowronski,D.M.; Chambers,C.; Sabaiduc,S.; Dickinson,J.A.; Winter,A.L.; De Serres,G.; Drews,S.J.; Jassem,A.; Gubbay,J.B.; Charest,H.; Balshaw,R.; Bastien,N.; Li,Y.; Krajden,M.; Winter,A.-L.
EPI953728	HA	Canada	2016-Dec-09	EPI_ISL_254930	A/Alberta/203/2016			Skowronski,D.M.; Chambers,C.; Sabaiduc,S.; Dickinson,J.A.; Winter,A.L.; De Serres,G.; Drews,S.J.; Jassem,A.; Gubbay,J.B.; Charest,H.; Balshaw,R.; Bastien,N.; Li,Y.; Krajden,M.; Winter,A.-L.
EPI953729	HA	Canada	2016-Dec-27	EPI_ISL_254931	A/Alberta/227/2016			Skowronski,D.M.; Chambers,C.; Sabaiduc,S.; Dickinson,J.A.; Winter,A.L.; De Serres,G.; Drews,S.J.; Jassem,A.; Gubbay,J.B.; Charest,H.; Balshaw,R.; Bastien,N.; Li,Y.; Krajden,M.; Winter,A.-L.
EPI953738	HA	Canada	2016-Dec-01	EPI_ISL_254932	A/Alberta/172/2016			Skowronski,D.M.; Chambers,C.; Sabaiduc,S.; Dickinson,J.A.; Winter,A.L.; De Serres,G.; Drews,S.J.; Jassem,A.; Gubbay,J.B.; Charest,H.; Balshaw,R.; Bastien,N.; Li,Y.; Krajden,M.; Winter,A.-L.
EPI953739	HA	Canada	2016-Nov-29	EPI_ISL_254933	A/Alberta/166/2016			Skowronski,D.M.; Chambers,C.; Sabaiduc,S.; Dickinson,J.A.; Winter,A.L.; De Serres,G.; Drews,S.J.; Jassem,A.; Gubbay,J.B.; Charest,H.; Balshaw,R.; Bastien,N.; Li,Y.; Krajden,M.; Winter,A.-L.
EPI953740	HA	Canada	2016-Dec-06	EPI_ISL_254934	A/Alberta/187/2016			Skowronski,D.M.; Chambers,C.; Sabaiduc,S.; Dickinson,J.A.; Winter,A.L.; De Serres,G.; Drews,S.J.; Jassem,A.; Gubbay,J.B.; Charest,H.; Balshaw,R.; Bastien,N.; Li,Y.; Krajden,M.; Winter,A.-L.
EPI953741	HA	Canada	2016-Dec-05	EPI_ISL_254935	A/Alberta/181/2016			Skowronski,D.M.; Chambers,C.; Sabaiduc,S.; Dickinson,J.A.; Winter,A.L.; De Serres,G.; Drews,S.J.; Jassem,A.; Gubbay,J.B.; Charest,H.; Balshaw,R.; Bastien,N.; Li,Y.; Krajden,M.; Winter,A.-L.
EPI953742	HA	Canada	2016-Dec-06	EPI_ISL_254936	A/Alberta/191/2016			Skowronski,D.M.; Chambers,C.; Sabaiduc,S.; Dickinson,J.A.; Winter,A.L.; De Serres,G.; Drews,S.J.; Jassem,A.; Gubbay,J.B.; Charest,H.; Balshaw,R.; Bastien,N.; Li,Y.; Krajden,M.; Winter,A.-L.
EPI953743	HA	Canada	2016-Dec-08	EPI_ISL_254937	A/Alberta/199/2016			Skowronski,D.M.; Chambers,C.; Sabaiduc,S.; Dickinson,J.A.; Winter,A.L.; De Serres,G.; Drews,S.J.; Jassem,A.; Gubbay,J.B.; Charest,H.; Balshaw,R.; Bastien,N.; Li,Y.; Krajden,M.; Winter,A.-L.
EPI953744	HA	Canada	2016-Dec-12	EPI_ISL_254938	A/Alberta/209/2016			Skowronski,D.M.; Chambers,C.; Sabaiduc,S.; Dickinson,J.A.; Winter,A.L.; De Serres,G.; Drews,S.J.; Jassem,A.; Gubbay,J.B.; Charest,H.; Balshaw,R.; Bastien,N.; Li,Y.; Krajden,M.; Winter,A.-L.
EPI953745	HA	Canada	2016-Dec-02	EPI_ISL_254939	A/Alberta/175/2016			Skowronski,D.M.; Chambers,C.; Sabaiduc,S.; Dickinson,J.A.; Winter,A.L.; De Serres,G.; Drews,S.J.; Jassem,A.; Gubbay,J.B.; Charest,H.; Balshaw,R.; Bastien,N.; Li,Y.; Krajden,M.; Winter,A.-L.
EPI953746	HA	Canada	2016-Dec-05	EPI_ISL_254940	A/Alberta/179/2016			Skowronski,D.M.; Chambers,C.; Sabaiduc,S.; Dickinson,J.A.; Winter,A.L.; De Serres,G.; Drews,S.J.; Jassem,A.; Gubbay,J.B.; Charest,H.; Balshaw,R.; Bastien,N.; Li,Y.; Krajden,M.; Winter,A.-L.
EPI953747	HA	Canada	2016-Dec-05	EPI_ISL_254941	A/Alberta/185/2016			Skowronski,D.M.; Chambers,C.; Sabaiduc,S.; Dickinson,J.A.; Winter,A.L.; De Serres,G.; Drews,S.J.; Jassem,A.; Gubbay,J.B.; Charest,H.; Balshaw,R.; Bastien,N.; Li,Y.; Krajden,M.; Winter,A.-L.
EPI953748	HA	Canada	2016-Dec-05	EPI_ISL_254942	A/Alberta/186/2016			Skowronski,D.M.; Chambers,C.; Sabaiduc,S.; Dickinson,J.A.; Winter,A.L.; De Serres,G.; Drews,S.J.; Jassem,A.; Gubbay,J.B.; Charest,H.; Balshaw,R.; Bastien,N.; Li,Y.; Krajden,M.; Winter,A.-L.
EPI953749	HA	Canada	2016-Dec-06	EPI_ISL_254943	A/Alberta/188/2016			Skowronski,D.M.; Chambers,C.; Sabaiduc,S.; Dickinson,J.A.; Winter,A.L.; De Serres,G.; Drews,S.J.; Jassem,A.; Gubbay,J.B.; Charest,H.; Balshaw,R.; Bastien,N.; Li,Y.; Krajden,M.; Winter,A.-L.
EPI953750	HA	Canada	2016-Dec-07	EPI_ISL_254944	A/Alberta/195/2016			Skowronski,D.M.; Chambers,C.; Sabaiduc,S.; Dickinson,J.A.; Winter,A.L.; De Serres,G.; Drews,S.J.; Jassem,A.; Gubbay,J.B.; Charest,H.; Balshaw,R.; Bastien,N.; Li,Y.; Krajden,M.; Winter,A.-L.
EPI953751	HA	Canada	2016-Dec-07	EPI_ISL_254945	A/Alberta/197/2016			Skowronski,D.M.; Chambers,C.; Sabaiduc,S.; Dickinson,J.A.; Winter,A.L.; De Serres,G.; Drews,S.J.; Jassem,A.; Gubbay,J.B.; Charest,H.; Balshaw,R.; Bastien,N.; Li,Y.; Krajden,M.; Winter,A.-L.
EPI953752	HA	Canada	2016-Dec-12	EPI_ISL_254946	A/Alberta/208/2016			Skowronski,D.M.; Chambers,C.; Sabaiduc,S.; Dickinson,J.A.; Winter,A.L.; De Serres,G.; Drews,S.J.; Jassem,A.; Gubbay,J.B.; Charest,H.; Balshaw,R.; Bastien,N.; Li,Y.; Krajden,M.; Winter,A.-L.
EPI953753	HA	Canada	2016-Dec-13	EPI_ISL_254947	A/Alberta/210/2016			Skowronski,D.M.; Chambers,C.; Sabaiduc,S.; Dickinson,J.A.; Winter,A.L.; De Serres,G.; Drews,S.J.; Jassem,A.; Gubbay,J.B.; Charest,H.; Balshaw,R.; Bastien,N.; Li,Y.; Krajden,M.; Winter,A.-L.
EPI953754	HA	Canada	2016-Dec-19	EPI_ISL_254948	A/Alberta/219/2016			Skowronski,D.M.; Chambers,C.; Sabaiduc,S.; Dickinson,J.A.; Winter,A.L.; De Serres,G.; Drews,S.J.; Jassem,A.; Gubbay,J.B.; Charest,H.; Balshaw,R.; Bastien,N.; Li,Y.; Krajden,M.; Winter,A.-L.
EPI953755	HA	Canada	2016-Dec-14	EPI_ISL_254949	A/Alberta/214/2016			Skowronski,D.M.; Chambers,C.; Sabaiduc,S.; Dickinson,J.A.; Winter,A.L.; De Serres,G.; Drews,S.J.; Jassem,A.; Gubbay,J.B.; Charest,H.; Balshaw,R.; Bastien,N.; Li,Y.; Krajden,M.; Winter,A.-L.
EPI953756	HA	Canada	2017-Jan-11	EPI_ISL_254950	A/Alberta/008/2017			Skowronski,D.M.; Chambers,C.; Sabaiduc,S.; Dickinson,J.A.; Winter,A.L.; De Serres,G.; Drews,S.J.; Jassem,A.; Gubbay,J.B.; Charest,H.; Balshaw,R.; Bastien,N.; Li,Y.; Krajden,M.; Winter,A.-L.
EPI953766	HA	Canada	2017-Jan-11	EPI_ISL_254951	A/Alberta/009/2017			Skowronski,D.M.; Chambers,C.; Sabaiduc,S.; Dickinson,J.A.; Winter,A.L.; De Serres,G.; Drews,S.J.; Jassem,A.; Gubbay,J.B.; Charest,H.; Balshaw,R.; Bastien,N.; Li,Y.; Krajden,M.; Winter,A.-L.
EPI953767	HA	Canada	2016-Dec-01	EPI_ISL_254952	A/Alberta/171/2016			Skowronski,D.M.; Chambers,C.; Sabaiduc,S.; Dickinson,J.A.; Winter,A.L.; De Serres,G.; Drews,S.J.; Jassem,A.; Gubbay,J.B.; Charest,H.; Balshaw,R.; Bastien,N.; Li,Y.; Krajden,M.; Winter,A.-L.
EPI953768	HA	Canada	2016-Nov-22	EPI_ISL_254953	A/Alberta/158/2016			Skowronski,D.M.; Chambers,C.; Sabaiduc,S.; Dickinson,J.A.; Winter,A.L.; De Serres,G.; Drews,S.J.; Jassem,A.; Gubbay,J.B.; Charest,H.; Balshaw,R.; Bastien,N.; Li,Y.; Krajden,M.; Winter,A.-L.
EPI953769	HA	Canada	2016-Dec-12	EPI_ISL_254954	A/Alberta/207/2016			Skowronski,D.M.; Chambers,C.; Sabaiduc,S.; Dickinson,J.A.; Winter,A.L.; De Serres,G.; Drews,S.J.; Jassem,A.; Gubbay,J.B.; Charest,H.; Balshaw,R.; Bastien,N.; Li,Y.; Krajden,M.; Winter,A.-L.
EPI953770	HA	Canada	2016-Dec-05	EPI_ISL_254955	A/Alberta/180/2016			Skowronski,D.M.; Chambers,C.; Sabaiduc,S.; Dickinson,J.A.; Winter,A.L.; De Serres,G.; Drews,S.J.; Jassem,A.; Gubbay,J.B.; Charest,H.; Balshaw,R.; Bastien,N.; Li,Y.; Krajden,M.; Winter,A.-L.
EPI953771	HA	Canada	2016-Dec-09	EPI_ISL_254956	A/Alberta/204/2016			Skowronski,D.M.; Chambers,C.; Sabaiduc,S.; Dickinson,J.A.; Winter,A.L.; De Serres,G.; Drews,S.J.; Jassem,A.; Gubbay,J.B.; Charest,H.; Balshaw,R.; Bastien,N.; Li,Y.; Krajden,M.; Winter,A.-L.
EPI953772	HA	Canada	2016-Dec-20	EPI_ISL_254957	A/Alberta/222/2016			Skowronski,D.M.; Chambers,C.; Sabaiduc,S.; Dickinson,J.A.; Winter,A.L.; De Serres,G.; Drews,S.J.; Jassem,A.; Gubbay,J.B.; Charest,H.; Balshaw,R.; Bastien,N.; Li,Y.; Krajden,M.; Winter,A.-L.
EPI953773	HA	Canada	2017-Jan-12	EPI_ISL_254958	A/Alberta/010/2017			Skowronski,D.M.; Chambers,C.; Sabaiduc,S.; Dickinson,J.A.; Winter,A.L.; De Serres,G.; Drews,S.J.; Jassem,A.; Gubbay,J.B.; Charest,H.; Balshaw,R.; Bastien,N.; Li,Y.; Krajden,M.; Winter,A.-L.
EPI953774	HA	Canada	2016-Dec-28	EPI_ISL_254959	A/British Columbia/158/2016			Skowronski,D.M.; Chambers,C.; Sabaiduc,S.; Dickinson,J.A.; Winter,A.L.; De Serres,G.; Drews,S.J.; Jassem,A.; Gubbay,J.B.; Charest,H.; Balshaw,R.; Bastien,N.; Li,Y.; Krajden,M.; Winter,A.-L.
EPI953775	HA	Canada	2016-Dec-29	EPI_ISL_254960	A/British Columbia/157/2016			Skowronski,D.M.; Chambers,C.; Sabaiduc,S.; Dickinson,J.A.; Winter,A.L.; De Serres,G.; Drews,S.J.; Jassem,A.; Gubbay,J.B.; Charest,H.; Balshaw,R.; Bastien,N.; Li,Y.; Krajden,M.; Winter,A.-L.
EPI953776	HA	Canada	2016-Dec-20	EPI_ISL_254961	A/British Columbia/143/2016			Skowronski,D.M.; Chambers,C.; Sabaiduc,S.; Dickinson,J.A.; Winter,A.L.; De Serres,G.; Drews,S.J.; Jassem,A.; Gubbay,J.B.; Charest,H.; Balshaw,R.; Bastien,N.; Li,Y.; Krajden,M.; Winter,A.-L.
EPI953777	HA	Canada	2016-Dec-12	EPI_ISL_254962	A/British Columbia/128/2016			Skowronski,D.M.; Chambers,C.; Sabaiduc,S.; Dickinson,J.A.; Winter,A.L.; De Serres,G.; Drews,S.J.; Jassem,A.; Gubbay,J.B.; Charest,H.; Balshaw,R.; Bastien,N.; Li,Y.; Krajden,M.; Winter,A.-L.
EPI953778	HA	Canada	2016-Nov-09	EPI_ISL_254963	A/British Columbia/117/2016			Skowronski,D.M.; Chambers,C.; Sabaiduc,S.; Dickinson,J.A.; Winter,A.L.; De Serres,G.; Drews,S.J.; Jassem,A.; Gubbay,J.B.; Charest,H.; Balshaw,R.; Bastien,N.; Li,Y.; Krajden,M.; Winter,A.-L.
EPI953779	HA	Canada	2016-Dec-19	EPI_ISL_254964	A/British Columbia/134/2016			Skowronski,D.M.; Chambers,C.; Sabaiduc,S.; Dickinson,J.A.; Winter,A.L.; De Serres,G.; Drews,S.J.; Jassem,A.; Gubbay,J.B.; Charest,H.; Balshaw,R.; Bastien,N.; Li,Y.; Krajden,M.; Winter,A.-L.
EPI953780	HA	Canada	2016-Nov-23	EPI_ISL_254965	A/British Columbia/120/2016			Skowronski,D.M.; Chambers,C.; Sabaiduc,S.; Dickinson,J.A.; Winter,A.L.; De Serres,G.; Drews,S.J.; Jassem,A.; Gubbay,J.B.; Charest,H.; Balshaw,R.; Bastien,N.; Li,Y.; Krajden,M.; Winter,A.-L.
EPI953781	HA	Canada	2016-Dec-23	EPI_ISL_254966	A/British Columbia/151/2016			Skowronski,D.M.; Chambers,C.; Sabaiduc,S.; Dickinson,J.A.; Winter,A.L.; De Serres,G.; Drews,S.J.; Jassem,A.; Gubbay,J.B.; Charest,H.; Balshaw,R.; Bastien,N.; Li,Y.; Krajden,M.; Winter,A.-L.
EPI953782	HA	Canada	2016-Dec-22	EPI_ISL_254967	A/British Columbia/147/2016			Skowronski,D.M.; Chambers,C.; Sabaiduc,S.; Dickinson,J.A.; Winter,A.L.; De Serres,G.; Drews,S.J.; Jassem,A.; Gubbay,J.B.; Charest,H.; Balshaw,R.; Bastien,N.; Li,Y.; Krajden,M.; Winter,A.-L.
EPI953783	HA	Canada	2016-Dec-27	EPI_ISL_254968	A/British Columbia/150/2016			Skowronski,D.M.; Chambers,C.; Sabaiduc,S.; Dickinson,J.A.; Winter,A.L.; De Serres,G.; Drews,S.J.; Jassem,A.; Gubbay,J.B.; Charest,H.; Balshaw,R.; Bastien,N.; Li,Y.; Krajden,M.; Winter,A.-L.
EPI953784	HA	Canada	2016-Dec-19	EPI_ISL_254969	A/British Columbia/135/2016			Skowronski,D.M.; Chambers,C.; Sabaiduc,S.; Dickinson,J.A.; Winter,A.L.; De Serres,G.; Drews,S.J.; Jassem,A.; Gubbay,J.B.; Charest,H.; Balshaw,R.; Bastien,N.; Li,Y.; Krajden,M.; Winter,A.-L.
EPI953785	HA	Canada	2016-Dec-17	EPI_ISL_254970	A/British Columbia/137/2016			Skowronski,D.M.; Chambers,C.; Sabaiduc,S.; Dickinson,J.A.; Winter,A.L.; De Serres,G.; Drews,S.J.; Jassem,A.; Gubbay,J.B.; Charest,H.; Balshaw,R.; Bastien,N.; Li,Y.; Krajden,M.; Winter,A.-L.
EPI953786	HA	Canada	2016-Dec-17	EPI_ISL_254971	A/British Columbia/138/2016			Skowronski,D.M.; Chambers,C.; Sabaiduc,S.; Dickinson,J.A.; Winter,A.L.; De Serres,G.; Drews,S.J.; Jassem,A.; Gubbay,J.B.; Charest,H.; Balshaw,R.; Bastien,N.; Li,Y.; Krajden,M.; Winter,A.-L.
EPI953787	HA	Canada	2016-Dec-27	EPI_ISL_254972	A/British Columbia/148/2016			Skowronski,D.M.; Chambers,C.; Sabaiduc,S.; Dickinson,J.A.; Winter,A.L.; De Serres,G.; Drews,S.J.; Jassem,A.; Gubbay,J.B.; Charest,H.; Balshaw,R.; Bastien,N.; Li,Y.; Krajden,M.; Winter,A.-L.
EPI953788	HA	Canada	2016-Dec-29	EPI_ISL_254973	A/British Columbia/154/2016			Skowronski,D.M.; Chambers,C.; Sabaiduc,S.; Dickinson,J.A.; Winter,A.L.; De Serres,G.; Drews,S.J.; Jassem,A.; Gubbay,J.B.; Charest,H.; Balshaw,R.; Bastien,N.; Li,Y.; Krajden,M.; Winter,A.-L.
EPI953789	HA	Canada	2016-Dec-19	EPI_ISL_254974	A/British Columbia/136/2016			Skowronski,D.M.; Chambers,C.; Sabaiduc,S.; Dickinson,J.A.; Winter,A.L.; De Serres,G.; Drews,S.J.; Jassem,A.; Gubbay,J.B.; Charest,H.; Balshaw,R.; Bastien,N.; Li,Y.; Krajden,M.; Winter,A.-L.
EPI953790	HA	Canada	2016-Nov-15	EPI_ISL_254975	A/British Columbia/118/2016			Skowronski,D.M.; Chambers,C.; Sabaiduc,S.; Dickinson,J.A.; Winter,A.L.; De Serres,G.; Drews,S.J.; Jassem,A.; Gubbay,J.B.; Charest,H.; Balshaw,R.; Bastien,N.; Li,Y.; Krajden,M.; Winter,A.-L.
EPI953791	HA	Canada	2016-Dec-12	EPI_ISL_254976	A/British Columbia/130/2016			Skowronski,D.M.; Chambers,C.; Sabaiduc,S.; Dickinson,J.A.; Winter,A.L.; De Serres,G.; Drews,S.J.; Jassem,A.; Gubbay,J.B.; Charest,H.; Balshaw,R.; Bastien,N.; Li,Y.; Krajden,M.; Winter,A.-L.
EPI953792	HA	Canada	2016-Dec-04	EPI_ISL_254977	A/British Columbia/123/2016			Skowronski,D.M.; Chambers,C.; Sabaiduc,S.; Dickinson,J.A.; Winter,A.L.; De Serres,G.; Drews,S.J.; Jassem,A.; Gubbay,J.B.; Charest,H.; Balshaw,R.; Bastien,N.; Li,Y.; Krajden,M.; Winter,A.-L.
EPI953793	HA	Canada	2016-Dec-18	EPI_ISL_254978	A/British Columbia/133/2016			Skowronski,D.M.; Chambers,C.; Sabaiduc,S.; Dickinson,J.A.; Winter,A.L.; De Serres,G.; Drews,S.J.; Jassem,A.; Gubbay,J.B.; Charest,H.; Balshaw,R.; Bastien,N.; Li,Y.; Krajden,M.; Winter,A.-L.
EPI953794	HA	Canada	2016-Dec-06	EPI_ISL_254979	A/British Columbia/125/2016			Skowronski,D.M.; Chambers,C.; Sabaiduc,S.; Dickinson,J.A.; Winter,A.L.; De Serres,G.; Drews,S.J.; Jassem,A.; Gubbay,J.B.; Charest,H.; Balshaw,R.; Bastien,N.; Li,Y.; Krajden,M.; Winter,A.-L.
EPI953795	HA	Canada	2016-Dec-20	EPI_ISL_254980	A/British Columbia/145/2016			Skowronski,D.M.; Chambers,C.; Sabaiduc,S.; Dickinson,J.A.; Winter,A.L.; De Serres,G.; Drews,S.J.; Jassem,A.; Gubbay,J.B.; Charest,H.; Balshaw,R.; Bastien,N.; Li,Y.; Krajden,M.; Winter,A.-L.
EPI953796	HA	Canada	2016-Dec-22	EPI_ISL_254981	A/British Columbia/152/2016			Skowronski,D.M.; Chambers,C.; Sabaiduc,S.; Dickinson,J.A.; Winter,A.L.; De Serres,G.; Drews,S.J.; Jassem,A.; Gubbay,J.B.; Charest,H.; Balshaw,R.; Bastien,N.; Li,Y.; Krajden,M.; Winter,A.-L.
EPI953797	HA	Canada	2016-Dec-14	EPI_ISL_254982	A/British Columbia/132/2016			Skowronski,D.M.; Chambers,C.; Sabaiduc,S.; Dickinson,J.A.; Winter,A.L.; De Serres,G.; Drews,S.J.; Jassem,A.; Gubbay,J.B.; Charest,H.; Balshaw,R.; Bastien,N.; Li,Y.; Krajden,M.; Winter,A.-L.
EPI953798	HA	Canada	2016-Dec-28	EPI_ISL_254983	A/British Columbia/153/2016			Skowronski,D.M.; Chambers,C.; Sabaiduc,S.; Dickinson,J.A.; Winter,A.L.; De Serres,G.; Drews,S.J.; Jassem,A.; Gubbay,J.B.; Charest,H.; Balshaw,R.; Bastien,N.; Li,Y.; Krajden,M.; Winter,A.-L.
EPI953799	HA	Canada	2016-Dec-29	EPI_ISL_254984	A/British Columbia/156/2016			Skowronski,D.M.; Chambers,C.; Sabaiduc,S.; Dickinson,J.A.; Winter,A.L.; De Serres,G.; Drews,S.J.; Jassem,A.; Gubbay,J.B.; Charest,H.; Balshaw,R.; Bastien,N.; Li,Y.; Krajden,M.; Winter,A.-L.
EPI953800	HA	Canada	2016-Dec-09	EPI_ISL_254985	A/British Columbia/127/2016			Skowronski,D.M.; Chambers,C.; Sabaiduc,S.; Dickinson,J.A.; Winter,A.L.; De Serres,G.; Drews,S.J.; Jassem,A.; Gubbay,J.B.; Charest,H.; Balshaw,R.; Bastien,N.; Li,Y.; Krajden,M.; Winter,A.-L.
EPI953801	HA	Canada	2016-Nov-22	EPI_ISL_254986	A/British Columbia/121/2016			Skowronski,D.M.; Chambers,C.; Sabaiduc,S.; Dickinson,J.A.; Winter,A.L.; De Serres,G.; Drews,S.J.; Jassem,A.; Gubbay,J.B.; Charest,H.; Balshaw,R.; Bastien,N.; Li,Y.; Krajden,M.; Winter,A.-L.
EPI953802	HA	Canada	2017-Jan-07	EPI_ISL_254987	A/British Columbia/014/2017			Skowronski,D.M.; Chambers,C.; Sabaiduc,S.; Dickinson,J.A.; Winter,A.L.; De Serres,G.; Drews,S.J.; Jassem,A.; Gubbay,J.B.; Charest,H.; Balshaw,R.; Bastien,N.; Li,Y.; Krajden,M.; Winter,A.-L.
EPI953803	HA	Canada	2017-Jan-11	EPI_ISL_254988	A/British Columbia/032/2017			Skowronski,D.M.; Chambers,C.; Sabaiduc,S.; Dickinson,J.A.; Winter,A.L.; De Serres,G.; Drews,S.J.; Jassem,A.; Gubbay,J.B.; Charest,H.; Balshaw,R.; Bastien,N.; Li,Y.; Krajden,M.; Winter,A.-L.
EPI953804	HA	Canada	2017-Jan-03	EPI_ISL_254989	A/British Columbia/001/2017			Skowronski,D.M.; Chambers,C.; Sabaiduc,S.; Dickinson,J.A.; Winter,A.L.; De Serres,G.; Drews,S.J.; Jassem,A.; Gubbay,J.B.; Charest,H.; Balshaw,R.; Bastien,N.; Li,Y.; Krajden,M.; Winter,A.-L.
EPI953805	HA	Canada	2017-Jan-03	EPI_ISL_254990	A/British Columbia/002/2017			Skowronski,D.M.; Chambers,C.; Sabaiduc,S.; Dickinson,J.A.; Winter,A.L.; De Serres,G.; Drews,S.J.; Jassem,A.; Gubbay,J.B.; Charest,H.; Balshaw,R.; Bastien,N.; Li,Y.; Krajden,M.; Winter,A.-L.
EPI953806	HA	Canada	2017-Jan-10	EPI_ISL_254991	A/British Columbia/027/2017			Skowronski,D.M.; Chambers,C.; Sabaiduc,S.; Dickinson,J.A.; Winter,A.L.; De Serres,G.; Drews,S.J.; Jassem,A.; Gubbay,J.B.; Charest,H.; Balshaw,R.; Bastien,N.; Li,Y.; Krajden,M.; Winter,A.-L.
EPI953807	HA	Canada	2017-Jan-10	EPI_ISL_254992	A/British Columbia/033/2017			Skowronski,D.M.; Chambers,C.; Sabaiduc,S.; Dickinson,J.A.; Winter,A.L.; De Serres,G.; Drews,S.J.; Jassem,A.; Gubbay,J.B.; Charest,H.; Balshaw,R.; Bastien,N.; Li,Y.; Krajden,M.; Winter,A.-L.
EPI953808	HA	Canada	2017-Jan-11	EPI_ISL_254993	A/British Columbia/036/2017			Skowronski,D.M.; Chambers,C.; Sabaiduc,S.; Dickinson,J.A.; Winter,A.L.; De Serres,G.; Drews,S.J.; Jassem,A.; Gubbay,J.B.; Charest,H.; Balshaw,R.; Bastien,N.; Li,Y.; Krajden,M.; Winter,A.-L.
EPI953809	HA	Canada	2017-Jan-11	EPI_ISL_254994	A/British Columbia/041/2017			Skowronski,D.M.; Chambers,C.; Sabaiduc,S.; Dickinson,J.A.; Winter,A.L.; De Serres,G.; Drews,S.J.; Jassem,A.; Gubbay,J.B.; Charest,H.; Balshaw,R.; Bastien,N.; Li,Y.; Krajden,M.; Winter,A.-L.
EPI953810	HA	Canada	2017-Jan-05	EPI_ISL_254995	A/British Columbia/009/2017			Skowronski,D.M.; Chambers,C.; Sabaiduc,S.; Dickinson,J.A.; Winter,A.L.; De Serres,G.; Drews,S.J.; Jassem,A.; Gubbay,J.B.; Charest,H.; Balshaw,R.; Bastien,N.; Li,Y.; Krajden,M.; Winter,A.-L.
EPI953811	HA	Canada	2016-Dec-29	EPI_ISL_254996	A/British Columbia/155/2016			Skowronski,D.M.; Chambers,C.; Sabaiduc,S.; Dickinson,J.A.; Winter,A.L.; De Serres,G.; Drews,S.J.; Jassem,A.; Gubbay,J.B.; Charest,H.; Balshaw,R.; Bastien,N.; Li,Y.; Krajden,M.; Winter,A.-L.
EPI953812	HA	Canada	2016-Dec-29	EPI_ISL_254997	A/British Columbia/159/2016			Skowronski,D.M.; Chambers,C.; Sabaiduc,S.; Dickinson,J.A.; Winter,A.L.; De Serres,G.; Drews,S.J.; Jassem,A.; Gubbay,J.B.; Charest,H.; Balshaw,R.; Bastien,N.; Li,Y.; Krajden,M.; Winter,A.-L.
EPI953813	HA	Canada	2017-Jan-10	EPI_ISL_254998	A/British Columbia/028/2017			Skowronski,D.M.; Chambers,C.; Sabaiduc,S.; Dickinson,J.A.; Winter,A.L.; De Serres,G.; Drews,S.J.; Jassem,A.; Gubbay,J.B.; Charest,H.; Balshaw,R.; Bastien,N.; Li,Y.; Krajden,M.; Winter,A.-L.
EPI953814	HA	Canada	2017-Jan-05	EPI_ISL_254999	A/British Columbia/010/2017			Skowronski,D.M.; Chambers,C.; Sabaiduc,S.; Dickinson,J.A.; Winter,A.L.; De Serres,G.; Drews,S.J.; Jassem,A.; Gubbay,J.B.; Charest,H.; Balshaw,R.; Bastien,N.; Li,Y.; Krajden,M.; Winter,A.-L.
EPI953815	HA	Canada	2017-Jan-12	EPI_ISL_255000	A/British Columbia/038/2017			Skowronski,D.M.; Chambers,C.; Sabaiduc,S.; Dickinson,J.A.; Winter,A.L.; De Serres,G.; Drews,S.J.; Jassem,A.; Gubbay,J.B.; Charest,H.; Balshaw,R.; Bastien,N.; Li,Y.; Krajden,M.; Winter,A.-L.
EPI953816	HA	Canada	2017-Jan-16	EPI_ISL_255001	A/British Columbia/050/2017			Skowronski,D.M.; Chambers,C.; Sabaiduc,S.; Dickinson,J.A.; Winter,A.L.; De Serres,G.; Drews,S.J.; Jassem,A.; Gubbay,J.B.; Charest,H.; Balshaw,R.; Bastien,N.; Li,Y.; Krajden,M.; Winter,A.-L.
EPI953817	HA	Canada	2017-Jan-03	EPI_ISL_255002	A/British Columbia/011/2017			Skowronski,D.M.; Chambers,C.; Sabaiduc,S.; Dickinson,J.A.; Winter,A.L.; De Serres,G.; Drews,S.J.; Jassem,A.; Gubbay,J.B.; Charest,H.; Balshaw,R.; Bastien,N.; Li,Y.; Krajden,M.; Winter,A.-L.
EPI953818	HA	Canada	2017-Jan-05	EPI_ISL_255003	A/British Columbia/030/2017			Skowronski,D.M.; Chambers,C.; Sabaiduc,S.; Dickinson,J.A.; Winter,A.L.; De Serres,G.; Drews,S.J.; Jassem,A.; Gubbay,J.B.; Charest,H.; Balshaw,R.; Bastien,N.; Li,Y.; Krajden,M.; Winter,A.-L.
EPI953819	HA	Canada	2017-Jan-05	EPI_ISL_255004	A/British Columbia/021/2017			Skowronski,D.M.; Chambers,C.; Sabaiduc,S.; Dickinson,J.A.; Winter,A.L.; De Serres,G.; Drews,S.J.; Jassem,A.; Gubbay,J.B.; Charest,H.; Balshaw,R.; Bastien,N.; Li,Y.; Krajden,M.; Winter,A.-L.
EPI953820	HA	Canada	2017-Jan-05	EPI_ISL_255005	A/British Columbia/015/2017			Skowronski,D.M.; Chambers,C.; Sabaiduc,S.; Dickinson,J.A.; Winter,A.L.; De Serres,G.; Drews,S.J.; Jassem,A.; Gubbay,J.B.; Charest,H.; Balshaw,R.; Bastien,N.; Li,Y.; Krajden,M.; Winter,A.-L.
EPI953821	HA	Canada	2017-Jan-03	EPI_ISL_255006	A/British Columbia/006/2017			Skowronski,D.M.; Chambers,C.; Sabaiduc,S.; Dickinson,J.A.; Winter,A.L.; De Serres,G.; Drews,S.J.; Jassem,A.; Gubbay,J.B.; Charest,H.; Balshaw,R.; Bastien,N.; Li,Y.; Krajden,M.; Winter,A.-L.
EPI953822	HA	Canada	2017-Jan-09	EPI_ISL_255007	A/British Columbia/025/2017			Skowronski,D.M.; Chambers,C.; Sabaiduc,S.; Dickinson,J.A.; Winter,A.L.; De Serres,G.; Drews,S.J.; Jassem,A.; Gubbay,J.B.; Charest,H.; Balshaw,R.; Bastien,N.; Li,Y.; Krajden,M.; Winter,A.-L.
EPI953823	HA	Canada	2017-Jan-12	EPI_ISL_255008	A/British Columbia/043/2017			Skowronski,D.M.; Chambers,C.; Sabaiduc,S.; Dickinson,J.A.; Winter,A.L.; De Serres,G.; Drews,S.J.; Jassem,A.; Gubbay,J.B.; Charest,H.; Balshaw,R.; Bastien,N.; Li,Y.; Krajden,M.; Winter,A.-L.
EPI953824	HA	Canada	2017-Jan-12	EPI_ISL_255009	A/British Columbia/046/2017			Skowronski,D.M.; Chambers,C.; Sabaiduc,S.; Dickinson,J.A.; Winter,A.L.; De Serres,G.; Drews,S.J.; Jassem,A.; Gubbay,J.B.; Charest,H.; Balshaw,R.; Bastien,N.; Li,Y.; Krajden,M.; Winter,A.-L.
EPI953825	HA	Canada	2017-Jan-09	EPI_ISL_255010	A/British Columbia/026/2017			Skowronski,D.M.; Chambers,C.; Sabaiduc,S.; Dickinson,J.A.; Winter,A.L.; De Serres,G.; Drews,S.J.; Jassem,A.; Gubbay,J.B.; Charest,H.; Balshaw,R.; Bastien,N.; Li,Y.; Krajden,M.; Winter,A.-L.
EPI953826	HA	Canada	2017-Jan-12	EPI_ISL_255011	A/British Columbia/035/2017			Skowronski,D.M.; Chambers,C.; Sabaiduc,S.; Dickinson,J.A.; Winter,A.L.; De Serres,G.; Drews,S.J.; Jassem,A.; Gubbay,J.B.; Charest,H.; Balshaw,R.; Bastien,N.; Li,Y.; Krajden,M.; Winter,A.-L.
EPI953827	HA	Canada	2017-Jan-03	EPI_ISL_255013	A/British Columbia/003/2017			Skowronski,D.M.; Chambers,C.; Sabaiduc,S.; Dickinson,J.A.; Winter,A.L.; De Serres,G.; Drews,S.J.; Jassem,A.; Gubbay,J.B.; Charest,H.; Balshaw,R.; Bastien,N.; Li,Y.; Krajden,M.; Winter,A.-L.
EPI953828	HA	Canada	2017-Jan-06	EPI_ISL_255014	A/British Columbia/019/2017			Skowronski,D.M.; Chambers,C.; Sabaiduc,S.; Dickinson,J.A.; Winter,A.L.; De Serres,G.; Drews,S.J.; Jassem,A.; Gubbay,J.B.; Charest,H.; Balshaw,R.; Bastien,N.; Li,Y.; Krajden,M.; Winter,A.-L.
EPI953829	HA	Canada	2017-Jan-06	EPI_ISL_255015	A/British Columbia/017/2017			Skowronski,D.M.; Chambers,C.; Sabaiduc,S.; Dickinson,J.A.; Winter,A.L.; De Serres,G.; Drews,S.J.; Jassem,A.; Gubbay,J.B.; Charest,H.; Balshaw,R.; Bastien,N.; Li,Y.; Krajden,M.; Winter,A.-L.
EPI953830	HA	Canada	2017-Jan-06	EPI_ISL_255016	A/British Columbia/018/2017			Skowronski,D.M.; Chambers,C.; Sabaiduc,S.; Dickinson,J.A.; Winter,A.L.; De Serres,G.; Drews,S.J.; Jassem,A.; Gubbay,J.B.; Charest,H.; Balshaw,R.; Bastien,N.; Li,Y.; Krajden,M.; Winter,A.-L.
EPI953831	HA	Canada	2017-Jan-04	EPI_ISL_255017	A/British Columbia/004/2017			Skowronski,D.M.; Chambers,C.; Sabaiduc,S.; Dickinson,J.A.; Winter,A.L.; De Serres,G.; Drews,S.J.; Jassem,A.; Gubbay,J.B.; Charest,H.; Balshaw,R.; Bastien,N.; Li,Y.; Krajden,M.; Winter,A.-L.
EPI953832	HA	Canada	2017-Jan-04	EPI_ISL_255018	A/British Columbia/008/2017			Skowronski,D.M.; Chambers,C.; Sabaiduc,S.; Dickinson,J.A.; Winter,A.L.; De Serres,G.; Drews,S.J.; Jassem,A.; Gubbay,J.B.; Charest,H.; Balshaw,R.; Bastien,N.; Li,Y.; Krajden,M.; Winter,A.-L.
EPI953833	HA	Canada	2017-Jan-10	EPI_ISL_255019	A/British Columbia/031/2017			Skowronski,D.M.; Chambers,C.; Sabaiduc,S.; Dickinson,J.A.; Winter,A.L.; De Serres,G.; Drews,S.J.; Jassem,A.; Gubbay,J.B.; Charest,H.; Balshaw,R.; Bastien,N.; Li,Y.; Krajden,M.; Winter,A.-L.
EPI953834	HA	Canada	2017-Jan-12	EPI_ISL_255020	A/British Columbia/044/2017			Skowronski,D.M.; Chambers,C.; Sabaiduc,S.; Dickinson,J.A.; Winter,A.L.; De Serres,G.; Drews,S.J.; Jassem,A.; Gubbay,J.B.; Charest,H.; Balshaw,R.; Bastien,N.; Li,Y.; Krajden,M.; Winter,A.-L.
EPI953835	HA	Canada	2017-Jan-06	EPI_ISL_255021	A/British Columbia/005/2017			Skowronski,D.M.; Chambers,C.; Sabaiduc,S.; Dickinson,J.A.; Winter,A.L.; De Serres,G.; Drews,S.J.; Jassem,A.; Gubbay,J.B.; Charest,H.; Balshaw,R.; Bastien,N.; Li,Y.; Krajden,M.; Winter,A.-L.
EPI953836	HA	Canada	2017-Jan-04	EPI_ISL_255022	A/British Columbia/007/2017			Skowronski,D.M.; Chambers,C.; Sabaiduc,S.; Dickinson,J.A.; Winter,A.L.; De Serres,G.; Drews,S.J.; Jassem,A.; Gubbay,J.B.; Charest,H.; Balshaw,R.; Bastien,N.; Li,Y.; Krajden,M.; Winter,A.-L.
EPI953837	HA	Canada	2017-Jan-07	EPI_ISL_255023	A/British Columbia/012/2017			Skowronski,D.M.; Chambers,C.; Sabaiduc,S.; Dickinson,J.A.; Winter,A.L.; De Serres,G.; Drews,S.J.; Jassem,A.; Gubbay,J.B.; Charest,H.; Balshaw,R.; Bastien,N.; Li,Y.; Krajden,M.; Winter,A.-L.
EPI953838	HA	Canada	2017-Jan-14	EPI_ISL_255024	A/British Columbia/047/2017			Skowronski,D.M.; Chambers,C.; Sabaiduc,S.; Dickinson,J.A.; Winter,A.L.; De Serres,G.; Drews,S.J.; Jassem,A.; Gubbay,J.B.; Charest,H.; Balshaw,R.; Bastien,N.; Li,Y.; Krajden,M.; Winter,A.-L.
EPI953839	HA	Canada	2017-Jan-07	EPI_ISL_255025	A/British Columbia/013/2017			Skowronski,D.M.; Chambers,C.; Sabaiduc,S.; Dickinson,J.A.; Winter,A.L.; De Serres,G.; Drews,S.J.; Jassem,A.; Gubbay,J.B.; Charest,H.; Balshaw,R.; Bastien,N.; Li,Y.; Krajden,M.; Winter,A.-L.
EPI953840	HA	Canada	2017-Jan-06	EPI_ISL_255026	A/British Columbia/016/2017			Skowronski,D.M.; Chambers,C.; Sabaiduc,S.; Dickinson,J.A.; Winter,A.L.; De Serres,G.; Drews,S.J.; Jassem,A.; Gubbay,J.B.; Charest,H.; Balshaw,R.; Bastien,N.; Li,Y.; Krajden,M.; Winter,A.-L.
EPI953841	HA	Canada	2017-Jan-10	EPI_ISL_255027	A/British Columbia/029/2017			Skowronski,D.M.; Chambers,C.; Sabaiduc,S.; Dickinson,J.A.; Winter,A.L.; De Serres,G.; Drews,S.J.; Jassem,A.; Gubbay,J.B.; Charest,H.; Balshaw,R.; Bastien,N.; Li,Y.; Krajden,M.; Winter,A.-L.
EPI953842	HA	Canada	2017-Jan-11	EPI_ISL_255028	A/British Columbia/037/2017			Skowronski,D.M.; Chambers,C.; Sabaiduc,S.; Dickinson,J.A.; Winter,A.L.; De Serres,G.; Drews,S.J.; Jassem,A.; Gubbay,J.B.; Charest,H.; Balshaw,R.; Bastien,N.; Li,Y.; Krajden,M.; Winter,A.-L.
EPI953843	HA	Canada	2017-Jan-12	EPI_ISL_255029	A/British Columbia/048/2017			Skowronski,D.M.; Chambers,C.; Sabaiduc,S.; Dickinson,J.A.; Winter,A.L.; De Serres,G.; Drews,S.J.; Jassem,A.; Gubbay,J.B.; Charest,H.; Balshaw,R.; Bastien,N.; Li,Y.; Krajden,M.; Winter,A.-L.
EPI953844	HA	Canada	2017-Jan-12	EPI_ISL_255030	A/British Columbia/040/2017			Skowronski,D.M.; Chambers,C.; Sabaiduc,S.; Dickinson,J.A.; Winter,A.L.; De Serres,G.; Drews,S.J.; Jassem,A.; Gubbay,J.B.; Charest,H.; Balshaw,R.; Bastien,N.; Li,Y.; Krajden,M.; Winter,A.-L.
EPI953845	HA	Canada	2017-Jan-09	EPI_ISL_255031	A/British Columbia/024/2017			Skowronski,D.M.; Chambers,C.; Sabaiduc,S.; Dickinson,J.A.; Winter,A.L.; De Serres,G.; Drews,S.J.; Jassem,A.; Gubbay,J.B.; Charest,H.; Balshaw,R.; Bastien,N.; Li,Y.; Krajden,M.; Winter,A.-L.
EPI953846	HA	Canada	2016-Dec-21	EPI_ISL_255032	A/British Columbia/146/2016			Skowronski,D.M.; Chambers,C.; Sabaiduc,S.; Dickinson,J.A.; Winter,A.L.; De Serres,G.; Drews,S.J.; Jassem,A.; Gubbay,J.B.; Charest,H.; Balshaw,R.; Bastien,N.; Li,Y.; Krajden,M.; Winter,A.-L.
EPI953847	HA	Canada	2016-Dec-20	EPI_ISL_255033	A/British Columbia/140/2016			Skowronski,D.M.; Chambers,C.; Sabaiduc,S.; Dickinson,J.A.; Winter,A.L.; De Serres,G.; Drews,S.J.; Jassem,A.; Gubbay,J.B.; Charest,H.; Balshaw,R.; Bastien,N.; Li,Y.; Krajden,M.; Winter,A.-L.
EPI953848	HA	Canada	2016-Dec-04	EPI_ISL_255034	A/British Columbia/124/2016			Skowronski,D.M.; Chambers,C.; Sabaiduc,S.; Dickinson,J.A.; Winter,A.L.; De Serres,G.; Drews,S.J.; Jassem,A.; Gubbay,J.B.; Charest,H.; Balshaw,R.; Bastien,N.; Li,Y.; Krajden,M.; Winter,A.-L.
EPI953849	HA	Canada	2016-Dec-21	EPI_ISL_255035	A/British Columbia/144/2016			Skowronski,D.M.; Chambers,C.; Sabaiduc,S.; Dickinson,J.A.; Winter,A.L.; De Serres,G.; Drews,S.J.; Jassem,A.; Gubbay,J.B.; Charest,H.; Balshaw,R.; Bastien,N.; Li,Y.; Krajden,M.; Winter,A.-L.
EPI953850	HA	Canada	2016-Dec-19	EPI_ISL_255036	A/British Columbia/141/2016			Skowronski,D.M.; Chambers,C.; Sabaiduc,S.; Dickinson,J.A.; Winter,A.L.; De Serres,G.; Drews,S.J.; Jassem,A.; Gubbay,J.B.; Charest,H.; Balshaw,R.; Bastien,N.; Li,Y.; Krajden,M.; Winter,A.-L.
EPI953851	HA	Canada	2016-Dec-21	EPI_ISL_255037	A/British Columbia/142/2016			Skowronski,D.M.; Chambers,C.; Sabaiduc,S.; Dickinson,J.A.; Winter,A.L.; De Serres,G.; Drews,S.J.; Jassem,A.; Gubbay,J.B.; Charest,H.; Balshaw,R.; Bastien,N.; Li,Y.; Krajden,M.; Winter,A.-L.
EPI953852	HA	Canada	2016-Dec-23	EPI_ISL_255038	A/British Columbia/149/2016			Skowronski,D.M.; Chambers,C.; Sabaiduc,S.; Dickinson,J.A.; Winter,A.L.; De Serres,G.; Drews,S.J.; Jassem,A.; Gubbay,J.B.; Charest,H.; Balshaw,R.; Bastien,N.; Li,Y.; Krajden,M.; Winter,A.-L.
EPI953853	HA	Canada	2016-Dec-29	EPI_ISL_255039	A/British Columbia/160/2016			Skowronski,D.M.; Chambers,C.; Sabaiduc,S.; Dickinson,J.A.; Winter,A.L.; De Serres,G.; Drews,S.J.; Jassem,A.; Gubbay,J.B.; Charest,H.; Balshaw,R.; Bastien,N.; Li,Y.; Krajden,M.; Winter,A.-L.
EPI953854	HA	Canada	2017-Jan-12	EPI_ISL_255040	A/British Columbia/045/2017			Skowronski,D.M.; Chambers,C.; Sabaiduc,S.; Dickinson,J.A.; Winter,A.L.; De Serres,G.; Drews,S.J.; Jassem,A.; Gubbay,J.B.; Charest,H.; Balshaw,R.; Bastien,N.; Li,Y.; Krajden,M.; Winter,A.-L.
EPI953856	HA	Canada	2016-Dec-03	EPI_ISL_255041	A/Quebec/162/2016			Skowronski,D.M.; Chambers,C.; Sabaiduc,S.; Dickinson,J.A.; Winter,A.L.; De Serres,G.; Drews,S.J.; Jassem,A.; Gubbay,J.B.; Charest,H.; Balshaw,R.; Bastien,N.; Li,Y.; Krajden,M.; Winter,A.-L.
EPI953857	HA	Canada	2016-Dec-13	EPI_ISL_255042	A/Quebec/163/2016			Skowronski,D.M.; Chambers,C.; Sabaiduc,S.; Dickinson,J.A.; Winter,A.L.; De Serres,G.; Drews,S.J.; Jassem,A.; Gubbay,J.B.; Charest,H.; Balshaw,R.; Bastien,N.; Li,Y.; Krajden,M.; Winter,A.-L.
EPI953858	HA	Canada	2016-Dec-16	EPI_ISL_255043	A/Quebec/166/2016			Skowronski,D.M.; Chambers,C.; Sabaiduc,S.; Dickinson,J.A.; Winter,A.L.; De Serres,G.; Drews,S.J.; Jassem,A.; Gubbay,J.B.; Charest,H.; Balshaw,R.; Bastien,N.; Li,Y.; Krajden,M.; Winter,A.-L.
EPI953859	HA	Canada	2016-Dec-26	EPI_ISL_255044	A/Quebec/169/2016			Skowronski,D.M.; Chambers,C.; Sabaiduc,S.; Dickinson,J.A.; Winter,A.L.; De Serres,G.; Drews,S.J.; Jassem,A.; Gubbay,J.B.; Charest,H.; Balshaw,R.; Bastien,N.; Li,Y.; Krajden,M.; Winter,A.-L.
EPI953860	HA	Canada	2016-Dec-29	EPI_ISL_255045	A/Quebec/170/2016			Skowronski,D.M.; Chambers,C.; Sabaiduc,S.; Dickinson,J.A.; Winter,A.L.; De Serres,G.; Drews,S.J.; Jassem,A.; Gubbay,J.B.; Charest,H.; Balshaw,R.; Bastien,N.; Li,Y.; Krajden,M.; Winter,A.-L.
EPI953862	HA	Canada	2017-Jan-02	EPI_ISL_255046	A/Quebec/001/2017			Skowronski,D.M.; Chambers,C.; Sabaiduc,S.; Dickinson,J.A.; Winter,A.L.; De Serres,G.; Drews,S.J.; Jassem,A.; Gubbay,J.B.; Charest,H.; Balshaw,R.; Bastien,N.; Li,Y.; Krajden,M.; Winter,A.-L.
EPI953863	HA	Canada	2017-Jan-03	EPI_ISL_255047	A/Quebec/002/2017			Skowronski,D.M.; Chambers,C.; Sabaiduc,S.; Dickinson,J.A.; Winter,A.L.; De Serres,G.; Drews,S.J.; Jassem,A.; Gubbay,J.B.; Charest,H.; Balshaw,R.; Bastien,N.; Li,Y.; Krajden,M.; Winter,A.-L.
EPI953864	HA	Canada	2016-Dec-30	EPI_ISL_255048	A/Quebec/172/2016			Skowronski,D.M.; Chambers,C.; Sabaiduc,S.; Dickinson,J.A.; Winter,A.L.; De Serres,G.; Drews,S.J.; Jassem,A.; Gubbay,J.B.; Charest,H.; Balshaw,R.; Bastien,N.; Li,Y.; Krajden,M.; Winter,A.-L.
EPI953865	HA	Canada	2017-Jan-03	EPI_ISL_255049	A/Quebec/003/2017			Skowronski,D.M.; Chambers,C.; Sabaiduc,S.; Dickinson,J.A.; Winter,A.L.; De Serres,G.; Drews,S.J.; Jassem,A.; Gubbay,J.B.; Charest,H.; Balshaw,R.; Bastien,N.; Li,Y.; Krajden,M.; Winter,A.-L.
EPI953866	HA	Canada	2017-Jan-04	EPI_ISL_255050	A/Quebec/004/2017			Skowronski,D.M.; Chambers,C.; Sabaiduc,S.; Dickinson,J.A.; Winter,A.L.; De Serres,G.; Drews,S.J.; Jassem,A.; Gubbay,J.B.; Charest,H.; Balshaw,R.; Bastien,N.; Li,Y.; Krajden,M.; Winter,A.-L.
EPI953867	HA	Canada	2017-Jan-11	EPI_ISL_255051	A/Quebec/009/2017			Skowronski,D.M.; Chambers,C.; Sabaiduc,S.; Dickinson,J.A.; Winter,A.L.; De Serres,G.; Drews,S.J.; Jassem,A.; Gubbay,J.B.; Charest,H.; Balshaw,R.; Bastien,N.; Li,Y.; Krajden,M.; Winter,A.-L.
EPI953868	HA	Canada	2016-Dec-24	EPI_ISL_255052	A/Ontario/253/2016			Skowronski,D.M.; Chambers,C.; Sabaiduc,S.; Dickinson,J.A.; Winter,A.L.; De Serres,G.; Drews,S.J.; Jassem,A.; Gubbay,J.B.; Charest,H.; Balshaw,R.; Bastien,N.; Li,Y.; Krajden,M.; Winter,A.-L.
EPI953873	HA	Canada	2016-Dec-22	EPI_ISL_255053	A/Ontario/252/2016			Skowronski,D.M.; Chambers,C.; Sabaiduc,S.; Dickinson,J.A.; Winter,A.L.; De Serres,G.; Drews,S.J.; Jassem,A.; Gubbay,J.B.; Charest,H.; Balshaw,R.; Bastien,N.; Li,Y.; Krajden,M.; Winter,A.-L.
EPI953874	HA	Canada	2016-Dec-28	EPI_ISL_255054	A/Ontario/254/2016			Skowronski,D.M.; Chambers,C.; Sabaiduc,S.; Dickinson,J.A.; Winter,A.L.; De Serres,G.; Drews,S.J.; Jassem,A.; Gubbay,J.B.; Charest,H.; Balshaw,R.; Bastien,N.; Li,Y.; Krajden,M.; Winter,A.-L.
EPI953875	HA	Canada	2016-Dec-23	EPI_ISL_255055	A/Ontario/258/2016			Skowronski,D.M.; Chambers,C.; Sabaiduc,S.; Dickinson,J.A.; Winter,A.L.; De Serres,G.; Drews,S.J.; Jassem,A.; Gubbay,J.B.; Charest,H.; Balshaw,R.; Bastien,N.; Li,Y.; Krajden,M.; Winter,A.-L.
EPI953876	HA	Canada	2016-Dec-24	EPI_ISL_255056	A/Ontario/259/2016			Skowronski,D.M.; Chambers,C.; Sabaiduc,S.; Dickinson,J.A.; Winter,A.L.; De Serres,G.; Drews,S.J.; Jassem,A.; Gubbay,J.B.; Charest,H.; Balshaw,R.; Bastien,N.; Li,Y.; Krajden,M.; Winter,A.-L.
EPI953877	HA	Canada	2016-Dec-29	EPI_ISL_255057	A/Ontario/260/2016			Skowronski,D.M.; Chambers,C.; Sabaiduc,S.; Dickinson,J.A.; Winter,A.L.; De Serres,G.; Drews,S.J.; Jassem,A.; Gubbay,J.B.; Charest,H.; Balshaw,R.; Bastien,N.; Li,Y.; Krajden,M.; Winter,A.-L.
EPI953879	HA	Canada	2016-Dec-28	EPI_ISL_255058	A/Ontario/262/2016			Skowronski,D.M.; Chambers,C.; Sabaiduc,S.; Dickinson,J.A.; Winter,A.L.; De Serres,G.; Drews,S.J.; Jassem,A.; Gubbay,J.B.; Charest,H.; Balshaw,R.; Bastien,N.; Li,Y.; Krajden,M.; Winter,A.-L.
EPI953880	HA	Canada	2016-Dec-27	EPI_ISL_255059	A/Ontario/255/2016			Skowronski,D.M.; Chambers,C.; Sabaiduc,S.; Dickinson,J.A.; Winter,A.L.; De Serres,G.; Drews,S.J.; Jassem,A.; Gubbay,J.B.; Charest,H.; Balshaw,R.; Bastien,N.; Li,Y.; Krajden,M.; Winter,A.-L.
EPI953881	HA	Canada	2016-Dec-29	EPI_ISL_255060	A/Ontario/261/2016			Skowronski,D.M.; Chambers,C.; Sabaiduc,S.; Dickinson,J.A.; Winter,A.L.; De Serres,G.; Drews,S.J.; Jassem,A.; Gubbay,J.B.; Charest,H.; Balshaw,R.; Bastien,N.; Li,Y.; Krajden,M.; Winter,A.-L.
EPI953882	HA	Canada	2016-Dec-23	EPI_ISL_255061	A/Ontario/257/2016			Skowronski,D.M.; Chambers,C.; Sabaiduc,S.; Dickinson,J.A.; Winter,A.L.; De Serres,G.; Drews,S.J.; Jassem,A.; Gubbay,J.B.; Charest,H.; Balshaw,R.; Bastien,N.; Li,Y.; Krajden,M.; Winter,A.-L.
EPI953884	HA	Canada	2017-Jan-07	EPI_ISL_255062	A/Ontario/017/2017			Skowronski,D.M.; Chambers,C.; Sabaiduc,S.; Dickinson,J.A.; Winter,A.L.; De Serres,G.; Drews,S.J.; Jassem,A.; Gubbay,J.B.; Charest,H.; Balshaw,R.; Bastien,N.; Li,Y.; Krajden,M.; Winter,A.-L.
EPI953885	HA	Canada	2017-Jan-12	EPI_ISL_255063	A/Ontario/023/2017			Skowronski,D.M.; Chambers,C.; Sabaiduc,S.; Dickinson,J.A.; Winter,A.L.; De Serres,G.; Drews,S.J.; Jassem,A.; Gubbay,J.B.; Charest,H.; Balshaw,R.; Bastien,N.; Li,Y.; Krajden,M.; Winter,A.-L.
EPI953886	HA	Canada	2017-Jan-05	EPI_ISL_255064	A/Ontario/010/2017			Skowronski,D.M.; Chambers,C.; Sabaiduc,S.; Dickinson,J.A.; Winter,A.L.; De Serres,G.; Drews,S.J.; Jassem,A.; Gubbay,J.B.; Charest,H.; Balshaw,R.; Bastien,N.; Li,Y.; Krajden,M.; Winter,A.-L.
EPI953887	HA	Canada	2016-Dec-23	EPI_ISL_255065	A/Ontario/256/2016			Skowronski,D.M.; Chambers,C.; Sabaiduc,S.; Dickinson,J.A.; Winter,A.L.; De Serres,G.; Drews,S.J.; Jassem,A.; Gubbay,J.B.; Charest,H.; Balshaw,R.; Bastien,N.; Li,Y.; Krajden,M.; Winter,A.-L.
EPI953888	HA	Canada	2017-Jan-03	EPI_ISL_255066	A/Ontario/001/2017			Skowronski,D.M.; Chambers,C.; Sabaiduc,S.; Dickinson,J.A.; Winter,A.L.; De Serres,G.; Drews,S.J.; Jassem,A.; Gubbay,J.B.; Charest,H.; Balshaw,R.; Bastien,N.; Li,Y.; Krajden,M.; Winter,A.-L.
EPI953889	HA	Canada	2016-Dec-21	EPI_ISL_255067	A/Ontario/251/2016			Skowronski,D.M.; Chambers,C.; Sabaiduc,S.; Dickinson,J.A.; Winter,A.L.; De Serres,G.; Drews,S.J.; Jassem,A.; Gubbay,J.B.; Charest,H.; Balshaw,R.; Bastien,N.; Li,Y.; Krajden,M.; Winter,A.-L.
EPI953890	HA	Canada	2016-Dec-28	EPI_ISL_255068	A/Ontario/264/2016			Skowronski,D.M.; Chambers,C.; Sabaiduc,S.; Dickinson,J.A.; Winter,A.L.; De Serres,G.; Drews,S.J.; Jassem,A.; Gubbay,J.B.; Charest,H.; Balshaw,R.; Bastien,N.; Li,Y.; Krajden,M.; Winter,A.-L.
EPI953891	HA	Canada	2017-Jan-10	EPI_ISL_255069	A/Ontario/018/2017			Skowronski,D.M.; Chambers,C.; Sabaiduc,S.; Dickinson,J.A.; Winter,A.L.; De Serres,G.; Drews,S.J.; Jassem,A.; Gubbay,J.B.; Charest,H.; Balshaw,R.; Bastien,N.; Li,Y.; Krajden,M.; Winter,A.-L.
EPI953892	HA	Canada	2017-Jan-13	EPI_ISL_255070	A/Ontario/028/2017			Skowronski,D.M.; Chambers,C.; Sabaiduc,S.; Dickinson,J.A.; Winter,A.L.; De Serres,G.; Drews,S.J.; Jassem,A.; Gubbay,J.B.; Charest,H.; Balshaw,R.; Bastien,N.; Li,Y.; Krajden,M.; Winter,A.-L.
EPI953893	HA	Canada	2016-Dec-20	EPI_ISL_255071	A/Ontario/245/2016			Skowronski,D.M.; Chambers,C.; Sabaiduc,S.; Dickinson,J.A.; Winter,A.L.; De Serres,G.; Drews,S.J.; Jassem,A.; Gubbay,J.B.; Charest,H.; Balshaw,R.; Bastien,N.; Li,Y.; Krajden,M.; Winter,A.-L.
EPI953894	HA	Canada	2016-Dec-30	EPI_ISL_255072	A/Ontario/267/2016			Skowronski,D.M.; Chambers,C.; Sabaiduc,S.; Dickinson,J.A.; Winter,A.L.; De Serres,G.; Drews,S.J.; Jassem,A.; Gubbay,J.B.; Charest,H.; Balshaw,R.; Bastien,N.; Li,Y.; Krajden,M.; Winter,A.-L.
EPI953895	HA	Canada	2017-Jan-03	EPI_ISL_255073	A/Ontario/004/2017			Skowronski,D.M.; Chambers,C.; Sabaiduc,S.; Dickinson,J.A.; Winter,A.L.; De Serres,G.; Drews,S.J.; Jassem,A.; Gubbay,J.B.; Charest,H.; Balshaw,R.; Bastien,N.; Li,Y.; Krajden,M.; Winter,A.-L.
EPI953896	HA	Canada	2017-Jan-11	EPI_ISL_255074	A/Ontario/027/2017			Skowronski,D.M.; Chambers,C.; Sabaiduc,S.; Dickinson,J.A.; Winter,A.L.; De Serres,G.; Drews,S.J.; Jassem,A.; Gubbay,J.B.; Charest,H.; Balshaw,R.; Bastien,N.; Li,Y.; Krajden,M.; Winter,A.-L.
EPI953897	HA	Canada	2016-Dec-30	EPI_ISL_255075	A/Ontario/265/2016			Skowronski,D.M.; Chambers,C.; Sabaiduc,S.; Dickinson,J.A.; Winter,A.L.; De Serres,G.; Drews,S.J.; Jassem,A.; Gubbay,J.B.; Charest,H.; Balshaw,R.; Bastien,N.; Li,Y.; Krajden,M.; Winter,A.-L.
EPI953898	HA	Canada	2017-Jan-03	EPI_ISL_255076	A/Ontario/003/2017			Skowronski,D.M.; Chambers,C.; Sabaiduc,S.; Dickinson,J.A.; Winter,A.L.; De Serres,G.; Drews,S.J.; Jassem,A.; Gubbay,J.B.; Charest,H.; Balshaw,R.; Bastien,N.; Li,Y.; Krajden,M.; Winter,A.-L.
EPI953899	HA	Canada	2017-Jan-04	EPI_ISL_255077	A/Ontario/007/2017			Skowronski,D.M.; Chambers,C.; Sabaiduc,S.; Dickinson,J.A.; Winter,A.L.; De Serres,G.; Drews,S.J.; Jassem,A.; Gubbay,J.B.; Charest,H.; Balshaw,R.; Bastien,N.; Li,Y.; Krajden,M.; Winter,A.-L.
EPI953900	HA	Canada	2017-Jan-07	EPI_ISL_255078	A/Ontario/015/2017			Skowronski,D.M.; Chambers,C.; Sabaiduc,S.; Dickinson,J.A.; Winter,A.L.; De Serres,G.; Drews,S.J.; Jassem,A.; Gubbay,J.B.; Charest,H.; Balshaw,R.; Bastien,N.; Li,Y.; Krajden,M.; Winter,A.-L.
EPI953901	HA	Canada	2017-Jan-07	EPI_ISL_255079	A/Ontario/016/2017			Skowronski,D.M.; Chambers,C.; Sabaiduc,S.; Dickinson,J.A.; Winter,A.L.; De Serres,G.; Drews,S.J.; Jassem,A.; Gubbay,J.B.; Charest,H.; Balshaw,R.; Bastien,N.; Li,Y.; Krajden,M.; Winter,A.-L.
EPI953902	HA	Canada	2016-Dec-21	EPI_ISL_255080	A/Ontario/247/2016			Skowronski,D.M.; Chambers,C.; Sabaiduc,S.; Dickinson,J.A.; Winter,A.L.; De Serres,G.; Drews,S.J.; Jassem,A.; Gubbay,J.B.; Charest,H.; Balshaw,R.; Bastien,N.; Li,Y.; Krajden,M.; Winter,A.-L.
EPI953903	HA	Canada	2017-Jan-06	EPI_ISL_255081	A/Ontario/014/2017			Skowronski,D.M.; Chambers,C.; Sabaiduc,S.; Dickinson,J.A.; Winter,A.L.; De Serres,G.; Drews,S.J.; Jassem,A.; Gubbay,J.B.; Charest,H.; Balshaw,R.; Bastien,N.; Li,Y.; Krajden,M.; Winter,A.-L.
EPI953904	HA	Canada	2016-Dec-21	EPI_ISL_255082	A/Ontario/250/2016			Skowronski,D.M.; Chambers,C.; Sabaiduc,S.; Dickinson,J.A.; Winter,A.L.; De Serres,G.; Drews,S.J.; Jassem,A.; Gubbay,J.B.; Charest,H.; Balshaw,R.; Bastien,N.; Li,Y.; Krajden,M.; Winter,A.-L.
EPI953905	HA	Canada	2017-Jan-11	EPI_ISL_255083	A/Ontario/022/2017			Skowronski,D.M.; Chambers,C.; Sabaiduc,S.; Dickinson,J.A.; Winter,A.L.; De Serres,G.; Drews,S.J.; Jassem,A.; Gubbay,J.B.; Charest,H.; Balshaw,R.; Bastien,N.; Li,Y.; Krajden,M.; Winter,A.-L.
EPI953906	HA	Canada	2017-Jan-12	EPI_ISL_255084	A/Ontario/026/2017			Skowronski,D.M.; Chambers,C.; Sabaiduc,S.; Dickinson,J.A.; Winter,A.L.; De Serres,G.; Drews,S.J.; Jassem,A.; Gubbay,J.B.; Charest,H.; Balshaw,R.; Bastien,N.; Li,Y.; Krajden,M.; Winter,A.-L.
EPI953907	HA	Canada	2016-Dec-14	EPI_ISL_255085	A/Ontario/242/2016			Skowronski,D.M.; Chambers,C.; Sabaiduc,S.; Dickinson,J.A.; Winter,A.L.; De Serres,G.; Drews,S.J.; Jassem,A.; Gubbay,J.B.; Charest,H.; Balshaw,R.; Bastien,N.; Li,Y.; Krajden,M.; Winter,A.-L.
EPI953908	HA	Canada	2017-Jan-04	EPI_ISL_255086	A/Ontario/006/2017			Skowronski,D.M.; Chambers,C.; Sabaiduc,S.; Dickinson,J.A.; Winter,A.L.; De Serres,G.; Drews,S.J.; Jassem,A.; Gubbay,J.B.; Charest,H.; Balshaw,R.; Bastien,N.; Li,Y.; Krajden,M.; Winter,A.-L.
EPI953909	HA	Canada	2016-Dec-20	EPI_ISL_255087	A/Ontario/246/2016			Skowronski,D.M.; Chambers,C.; Sabaiduc,S.; Dickinson,J.A.; Winter,A.L.; De Serres,G.; Drews,S.J.; Jassem,A.; Gubbay,J.B.; Charest,H.; Balshaw,R.; Bastien,N.; Li,Y.; Krajden,M.; Winter,A.-L.
EPI953910	HA	Canada	2017-Jan-09	EPI_ISL_255088	A/Ontario/020/2017			Skowronski,D.M.; Chambers,C.; Sabaiduc,S.; Dickinson,J.A.; Winter,A.L.; De Serres,G.; Drews,S.J.; Jassem,A.; Gubbay,J.B.; Charest,H.; Balshaw,R.; Bastien,N.; Li,Y.; Krajden,M.; Winter,A.-L.
EPI953911	HA	Canada	2016-Dec-19	EPI_ISL_255089	A/Ontario/244/2016			Skowronski,D.M.; Chambers,C.; Sabaiduc,S.; Dickinson,J.A.; Winter,A.L.; De Serres,G.; Drews,S.J.; Jassem,A.; Gubbay,J.B.; Charest,H.; Balshaw,R.; Bastien,N.; Li,Y.; Krajden,M.; Winter,A.-L.
EPI953912	HA	Canada	2017-Jan-06	EPI_ISL_255090	A/Ontario/012/2017			Skowronski,D.M.; Chambers,C.; Sabaiduc,S.; Dickinson,J.A.; Winter,A.L.; De Serres,G.; Drews,S.J.; Jassem,A.; Gubbay,J.B.; Charest,H.; Balshaw,R.; Bastien,N.; Li,Y.; Krajden,M.; Winter,A.-L.
EPI953913	HA	Canada	2017-Jan-09	EPI_ISL_255091	A/Ontario/013/2017			Skowronski,D.M.; Chambers,C.; Sabaiduc,S.; Dickinson,J.A.; Winter,A.L.; De Serres,G.; Drews,S.J.; Jassem,A.; Gubbay,J.B.; Charest,H.; Balshaw,R.; Bastien,N.; Li,Y.; Krajden,M.; Winter,A.-L.
EPI953914	HA	Canada	2016-Dec-20	EPI_ISL_255092	A/Ontario/248/2016			Skowronski,D.M.; Chambers,C.; Sabaiduc,S.; Dickinson,J.A.; Winter,A.L.; De Serres,G.; Drews,S.J.; Jassem,A.; Gubbay,J.B.; Charest,H.; Balshaw,R.; Bastien,N.; Li,Y.; Krajden,M.; Winter,A.-L.
EPI953915	HA	Canada	2016-Dec-20	EPI_ISL_255093	A/Ontario/249/2016			Skowronski,D.M.; Chambers,C.; Sabaiduc,S.; Dickinson,J.A.; Winter,A.L.; De Serres,G.; Drews,S.J.; Jassem,A.; Gubbay,J.B.; Charest,H.; Balshaw,R.; Bastien,N.; Li,Y.; Krajden,M.; Winter,A.-L.
EPI953916	HA	Canada	2017-Jan-09	EPI_ISL_255094	A/Ontario/019/2017			Skowronski,D.M.; Chambers,C.; Sabaiduc,S.; Dickinson,J.A.; Winter,A.L.; De Serres,G.; Drews,S.J.; Jassem,A.; Gubbay,J.B.; Charest,H.; Balshaw,R.; Bastien,N.; Li,Y.; Krajden,M.; Winter,A.-L.
EPI953917	HA	Canada	2017-Jan-12	EPI_ISL_255095	A/Ontario/025/2017			Skowronski,D.M.; Chambers,C.; Sabaiduc,S.; Dickinson,J.A.; Winter,A.L.; De Serres,G.; Drews,S.J.; Jassem,A.; Gubbay,J.B.; Charest,H.; Balshaw,R.; Bastien,N.; Li,Y.; Krajden,M.; Winter,A.-L.
EPI953918	HA	Canada	2016-Dec-31	EPI_ISL_255096	A/Ontario/268/2016			Skowronski,D.M.; Chambers,C.; Sabaiduc,S.; Dickinson,J.A.; Winter,A.L.; De Serres,G.; Drews,S.J.; Jassem,A.; Gubbay,J.B.; Charest,H.; Balshaw,R.; Bastien,N.; Li,Y.; Krajden,M.; Winter,A.-L.
EPI953919	HA	Canada	2017-Jan-09	EPI_ISL_255097	A/Ontario/011/2017			Skowronski,D.M.; Chambers,C.; Sabaiduc,S.; Dickinson,J.A.; Winter,A.L.; De Serres,G.; Drews,S.J.; Jassem,A.; Gubbay,J.B.; Charest,H.; Balshaw,R.; Bastien,N.; Li,Y.; Krajden,M.; Winter,A.-L.
EPI953920	HA	Canada	2017-Jan-09	EPI_ISL_255098	A/Ontario/024/2017			Skowronski,D.M.; Chambers,C.; Sabaiduc,S.; Dickinson,J.A.; Winter,A.L.; De Serres,G.; Drews,S.J.; Jassem,A.; Gubbay,J.B.; Charest,H.; Balshaw,R.; Bastien,N.; Li,Y.; Krajden,M.; Winter,A.-L.
EPI953921	HA	Canada	2016-Dec-30	EPI_ISL_255099	A/Ontario/266/2016			Skowronski,D.M.; Chambers,C.; Sabaiduc,S.; Dickinson,J.A.; Winter,A.L.; De Serres,G.; Drews,S.J.; Jassem,A.; Gubbay,J.B.; Charest,H.; Balshaw,R.; Bastien,N.; Li,Y.; Krajden,M.; Winter,A.-L.
EPI955703	HA	United States	2017-Jan-29	EPI_ISL_255326	A/California/29/2017	California Department of Health Services	Centers for Disease Control and Prevention
EPI955727	HA	United States	2017-Jan-24	EPI_ISL_255329	A/Idaho/09/2017	State of Idaho Bureau of Laboratories	Centers for Disease Control and Prevention
EPI959691	HA	United States	2017-Jan-30	EPI_ISL_255954	A/Arkansas/11/2017	Arkansas Department of Health	Centers for Disease Control and Prevention
EPI959699	HA	United States	2017-Jan-31	EPI_ISL_255955	A/Arkansas/12/2017	Arkansas Department of Health	Centers for Disease Control and Prevention
EPI959715	HA	United States	2017-Jan-31	EPI_ISL_255957	A/Colorado/07/2017	Colorado Department of Health Lab	Centers for Disease Control and Prevention
EPI959730	HA	United States	2017-Jan-17	EPI_ISL_255959	A/Connecticut/05/2017	Connecticut Department. of Public Health	Centers for Disease Control and Prevention
EPI959738	HA	United States	2017-Jan-23	EPI_ISL_255960	A/Hawaii/05/2017	State of Hawaii Department of Health	Centers for Disease Control and Prevention
EPI959746	HA	United States	2017-Jan-27	EPI_ISL_255961	A/Hawaii/07/2017	State of Hawaii Department of Health	Centers for Disease Control and Prevention
EPI959778	HA	United States	2017-Jan-31	EPI_ISL_255965	A/Maryland/10/2017	Maryland Department of Health and Mental Hygiene	Centers for Disease Control and Prevention
EPI960473	HA	United States	2017-Jan-24	EPI_ISL_256123	A/Texas/12/2017	Dallas County Health and Human Services	Centers for Disease Control and Prevention
EPI960630	HA	United States	2017-Jan-07	EPI_ISL_256143	A/Florida/03/2017	Florida Department of Health-Tampa	Centers for Disease Control and Prevention
EPI960638	HA	United States	2017-Jan-11	EPI_ISL_256144	A/Alaska/02/2017	Alaska State Virology Lab	Centers for Disease Control and Prevention
EPI960646	HA	United States	2017-Jan-10	EPI_ISL_256145	A/New Mexico/02/2017	New Mexico Department of Health	Centers for Disease Control and Prevention
EPI960654	HA	United States	2016-Dec-27	EPI_ISL_256146	A/Pennsylvania/118/2016	Pennsylvania Department of Health	Centers for Disease Control and Prevention
EPI960661	HA	United States	2016-Dec-30	EPI_ISL_256147	A/Pennsylvania/119/2016	Pennsylvania Department of Health	Centers for Disease Control and Prevention
EPI960677	HA	United States	2017-Jan-03	EPI_ISL_256149	A/California/02/2017	California Department of Health Services	Centers for Disease Control and Prevention
EPI960685	HA	United States	2016-Dec-21	EPI_ISL_256150	A/South Dakota/36/2016	South Dakota Public Health Lab	Centers for Disease Control and Prevention
EPI960693	HA	United States	2017-Jan-15	EPI_ISL_256151	A/New Jersey/05/2017	New Jersey Department of Health & Senior Services	Centers for Disease Control and Prevention
EPI960701	HA	United States	2017-Jan-23	EPI_ISL_256152	A/Maine/07/2017	Maine Health and Environmental Testing Laboratory	Centers for Disease Control and Prevention
EPI960709	HA	United States	2017-Jan-12	EPI_ISL_256153	A/Wyoming/03/2017	Wyoming Public Health Laboratory	Centers for Disease Control and Prevention
EPI960717	HA	United States	2017-Jan-16	EPI_ISL_256154	A/Wyoming/04/2017	Wyoming Public Health Laboratory	Centers for Disease Control and Prevention
EPI960725	HA	United States	2017-Jan-17	EPI_ISL_256155	A/Vermont/02/2017	Vermont Department of Health Laboratory	Centers for Disease Control and Prevention
EPI960733	HA	United States	2017-Jan-17	EPI_ISL_256156	A/Arkansas/04/2017	Arkansas Department of Health	Centers for Disease Control and Prevention
EPI960741	HA	United States	2017-Jan-11	EPI_ISL_256157	A/Indiana/05/2017	Indiana State Department of Health Laboratories	Centers for Disease Control and Prevention
EPI960749	HA	United States	2017-Jan-22	EPI_ISL_256158	A/Virginia/08/2017	Virginia Division of Consolidated Laboratories	Centers for Disease Control and Prevention
EPI960757	HA	United States	2016-Dec-27	EPI_ISL_256159	A/West Virginia/15/2016	West Virginia Office of Laboratory Services	Centers for Disease Control and Prevention
EPI960765	HA	United States	2017-Jan-23	EPI_ISL_256160	A/Montana/05/2017	Montana Laboratory Services Bureau	Centers for Disease Control and Prevention
EPI960773	HA	United States	2017-Jan-19	EPI_ISL_256161	A/Idaho/06/2017	State of Idaho Bureau of Laboratories	Centers for Disease Control and Prevention
EPI960781	HA	United States	2017-Jan-24	EPI_ISL_256162	A/New York/03/2017	New York State Department of Health	Centers for Disease Control and Prevention
EPI960789	HA	United States	2017-Jan-23	EPI_ISL_256163	A/California/13/2017	California Department of Health Services	Centers for Disease Control and Prevention
EPI960797	HA	United States	2017-Jan-20	EPI_ISL_256164	A/California/11/2017	California Department of Health Services	Centers for Disease Control and Prevention
EPI960805	HA	United States	2017-Jan-25	EPI_ISL_256165	A/Mississippi/03/2017	Mississippi Public Health Laboratory	Centers for Disease Control and Prevention
EPI960813	HA	United States	2017-Jan-17	EPI_ISL_256166	A/Nevada/05/2017	Nevada State Health Laboratory	Centers for Disease Control and Prevention
EPI960821	HA	United States	2017-Jan-23	EPI_ISL_256167	A/Iowa/05/2017	Iowa State Hygienic Laboratory	Centers for Disease Control and Prevention
EPI960829	HA	United States	2017-Jan-16	EPI_ISL_256168	A/Florida/07/2017	Florida Department of Health-Tampa	Centers for Disease Control and Prevention
EPI960837	HA	United States	2017-Jan-27	EPI_ISL_256169	A/Kentucky/12/2017	Kentucky Division of Laboratory Services	Centers for Disease Control and Prevention
EPI960845	HA	United States	2017-Jan-30	EPI_ISL_256170	A/North Carolina/05/2017	North Carolina State Laboratory of Public Health	Centers for Disease Control and Prevention
EPI960853	HA	United States	2017-Jan-30	EPI_ISL_256171	A/Louisiana/05/2017	Louisiana Department of Health and Hospitals	Centers for Disease Control and Prevention
EPI960869	HA	United States	2017-Jan-30	EPI_ISL_256173	A/Washington/24/2017	Washington State Public Health Laboratory	Centers for Disease Control and Prevention
EPI961143	HA	United States	2017-Jan-25	EPI_ISL_256208	A/Louisiana/10/2017	Louisiana Department of Health and Hospitals	Centers for Disease Control and Prevention
EPI994460	HA	United States	2017-Jan-30	EPI_ISL_262743	A/New York/19/2017	New York State Department of Health	Centers for Disease Control and Prevention
EPI997873	HA	United States	2017-Jan-03	EPI_ISL_263399	A/Baltimore/0221/2017
EPI998192	HA	United States	2017-Jan-05	EPI_ISL_263404	A/Baltimore/0223/2017
EPI998174	HA	United States	2017-Jan-25	EPI_ISL_263409	A/Baltimore/0247/2017
EPI997836	HA	United States	2017-Jan-29	EPI_ISL_263410	A/Baltimore/0253/2017
EPI997896	HA	United States	2017-Jan-20	EPI_ISL_263412	A/Baltimore/0239/2017
EPI997846	HA	United States	2017-Jan-31	EPI_ISL_263414	A/Baltimore/0261/2017
EPI998177	HA	United States	2017-Jan-07	EPI_ISL_263420	A/Baltimore/0227/2017
EPI998027	HA	United States	2017-Jan-18	EPI_ISL_263424	A/Baltimore/0237/2017
EPI998238	HA	United States	2017-Jan-30	EPI_ISL_263426	A/Baltimore/0257/2017
EPI998140	HA	United States	2017-Jan-31	EPI_ISL_263429	A/Baltimore/0262/2017
EPI998386	HA	United States	2017-Jan-10	EPI_ISL_263430	A/Baltimore/0233/2017
EPI997973	HA	United States	2017-Jan-24	EPI_ISL_263443	A/Baltimore/0244/2017
EPI998113	HA	United States	2017-Jan-27	EPI_ISL_263456	A/Baltimore/0252/2017
EPI998326	HA	United States	2017-Jan-09	EPI_ISL_263457	A/Baltimore/0230/2017
EPI998248	HA	United States	2017-Jan-30	EPI_ISL_263459	A/Baltimore/0256/2017
EPI998171	HA	United States	2017-Jan-20	EPI_ISL_263471	A/Baltimore/0238/2017
EPI1003403	HA	United States	2017-Jan-07	EPI_ISL_264422	A/Florida/29/2017	Florida Department of Health-Tampa	Centers for Disease Control and Prevention
EPI1003535	HA	United States	2017-Jan-10	EPI_ISL_264439	A/Louisiana/02/2017	Louisiana Department of Health and Hospitals	Centers for Disease Control and Prevention
EPI1030477	HA	United States	2016-Dec-28	EPI_ISL_270817	A/California/5669/2016			Gruner,W.E.; Fries,A.C.; Garrett,C.M.; Powell,M.L.; Minnich,D.E.; Couch,M.R.; Hanson,J.F.; DeMarcus,L.S.; Smith,J.P.; Edwards,M.A.; Federinko,S.P.; Macias,E.A.; West,C.A.; Poel,J.R.
EPI1030478	HA	United States	2016-Dec-28	EPI_ISL_270818	A/California/5670/2016			Gruner,W.E.; Fries,A.C.; Garrett,C.M.; Powell,M.L.; Minnich,D.E.; Couch,M.R.; Hanson,J.F.; DeMarcus,L.S.; Smith,J.P.; Edwards,M.A.; Federinko,S.P.; Macias,E.A.; West,C.A.; Poel,J.R.
EPI1030479	HA	United States	2016-Dec-25	EPI_ISL_270819	A/California/5671/2016			Gruner,W.E.; Fries,A.C.; Garrett,C.M.; Powell,M.L.; Minnich,D.E.; Couch,M.R.; Hanson,J.F.; DeMarcus,L.S.; Smith,J.P.; Edwards,M.A.; Federinko,S.P.; Macias,E.A.; West,C.A.; Poel,J.R.
EPI1030480	HA	United States	2016-Dec-26	EPI_ISL_270820	A/California/5672/2016			Gruner,W.E.; Fries,A.C.; Garrett,C.M.; Powell,M.L.; Minnich,D.E.; Couch,M.R.; Hanson,J.F.; DeMarcus,L.S.; Smith,J.P.; Edwards,M.A.; Federinko,S.P.; Macias,E.A.; West,C.A.; Poel,J.R.
EPI1030481	HA	United States	2017-Jan-06	EPI_ISL_270821	A/California/5673/2017			Gruner,W.E.; Fries,A.C.; Garrett,C.M.; Powell,M.L.; Minnich,D.E.; Couch,M.R.; Hanson,J.F.; DeMarcus,L.S.; Smith,J.P.; Edwards,M.A.; Federinko,S.P.; Macias,E.A.; West,C.A.; Poel,J.R.
EPI1030482	HA	United States	2017-Jan-06	EPI_ISL_270822	A/California/5674/2017			Gruner,W.E.; Fries,A.C.; Garrett,C.M.; Powell,M.L.; Minnich,D.E.; Couch,M.R.; Hanson,J.F.; DeMarcus,L.S.; Smith,J.P.; Edwards,M.A.; Federinko,S.P.; Macias,E.A.; West,C.A.; Poel,J.R.
EPI1030483	HA	United States	2017-Jan-06	EPI_ISL_270823	A/California/5675/2017			Gruner,W.E.; Fries,A.C.; Garrett,C.M.; Powell,M.L.; Minnich,D.E.; Couch,M.R.; Hanson,J.F.; DeMarcus,L.S.; Smith,J.P.; Edwards,M.A.; Federinko,S.P.; Macias,E.A.; West,C.A.; Poel,J.R.
EPI1030484	HA	United States	2017-Jan-04	EPI_ISL_270824	A/California/5676/2017			Gruner,W.E.; Fries,A.C.; Garrett,C.M.; Powell,M.L.; Minnich,D.E.; Couch,M.R.; Hanson,J.F.; DeMarcus,L.S.; Smith,J.P.; Edwards,M.A.; Federinko,S.P.; Macias,E.A.; West,C.A.; Poel,J.R.
EPI1030485	HA	United States	2017-Jan-04	EPI_ISL_270825	A/California/5677/2017			Gruner,W.E.; Fries,A.C.; Garrett,C.M.; Powell,M.L.; Minnich,D.E.; Couch,M.R.; Hanson,J.F.; DeMarcus,L.S.; Smith,J.P.; Edwards,M.A.; Federinko,S.P.; Macias,E.A.; West,C.A.; Poel,J.R.
EPI1030486	HA	United States	2016-Dec-22	EPI_ISL_270826	A/Colorado/5678/2016			Gruner,W.E.; Fries,A.C.; Garrett,C.M.; Powell,M.L.; Minnich,D.E.; Couch,M.R.; Hanson,J.F.; DeMarcus,L.S.; Smith,J.P.; Edwards,M.A.; Federinko,S.P.; Macias,E.A.; West,C.A.; Poel,J.R.
EPI1030487	HA	United States	2017-Jan-03	EPI_ISL_270827	A/Florida/5679/2017			Gruner,W.E.; Fries,A.C.; Garrett,C.M.; Powell,M.L.; Minnich,D.E.; Couch,M.R.; Hanson,J.F.; DeMarcus,L.S.; Smith,J.P.; Edwards,M.A.; Federinko,S.P.; Macias,E.A.; West,C.A.; Poel,J.R.
EPI1030488	HA	United States	2017-Jan-05	EPI_ISL_270828	A/Georgia/5680/2017			Gruner,W.E.; Fries,A.C.; Garrett,C.M.; Powell,M.L.; Minnich,D.E.; Couch,M.R.; Hanson,J.F.; DeMarcus,L.S.; Smith,J.P.; Edwards,M.A.; Federinko,S.P.; Macias,E.A.; West,C.A.; Poel,J.R.
EPI1030489	HA	United States	2017-Jan-09	EPI_ISL_270829	A/Georgia/5681/2017			Gruner,W.E.; Fries,A.C.; Garrett,C.M.; Powell,M.L.; Minnich,D.E.; Couch,M.R.; Hanson,J.F.; DeMarcus,L.S.; Smith,J.P.; Edwards,M.A.; Federinko,S.P.; Macias,E.A.; West,C.A.; Poel,J.R.
EPI1030490	HA	United States	2016-Dec-21	EPI_ISL_270830	A/Idaho/5682/2016			Gruner,W.E.; Fries,A.C.; Garrett,C.M.; Powell,M.L.; Minnich,D.E.; Couch,M.R.; Hanson,J.F.; DeMarcus,L.S.; Smith,J.P.; Edwards,M.A.; Federinko,S.P.; Macias,E.A.; West,C.A.; Poel,J.R.
EPI1030491	HA	United States	2016-Dec-28	EPI_ISL_270831	A/Idaho/5683/2016			Gruner,W.E.; Fries,A.C.; Garrett,C.M.; Powell,M.L.; Minnich,D.E.; Couch,M.R.; Hanson,J.F.; DeMarcus,L.S.; Smith,J.P.; Edwards,M.A.; Federinko,S.P.; Macias,E.A.; West,C.A.; Poel,J.R.
EPI1030494	HA	United States	2016-Dec-23	EPI_ISL_270834	A/Kansas/5686/2016			Gruner,W.E.; Fries,A.C.; Garrett,C.M.; Powell,M.L.; Minnich,D.E.; Couch,M.R.; Hanson,J.F.; DeMarcus,L.S.; Smith,J.P.; Edwards,M.A.; Federinko,S.P.; Macias,E.A.; West,C.A.; Poel,J.R.
EPI1030495	HA	United States	2017-Jan-09	EPI_ISL_270835	A/Maryland/5687/2017			Gruner,W.E.; Fries,A.C.; Garrett,C.M.; Powell,M.L.; Minnich,D.E.; Couch,M.R.; Hanson,J.F.; DeMarcus,L.S.; Smith,J.P.; Edwards,M.A.; Federinko,S.P.; Macias,E.A.; West,C.A.; Poel,J.R.
EPI1030496	HA	United States	2016-Dec-29	EPI_ISL_270836	A/Nebraska/5688/2016			Gruner,W.E.; Fries,A.C.; Garrett,C.M.; Powell,M.L.; Minnich,D.E.; Couch,M.R.; Hanson,J.F.; DeMarcus,L.S.; Smith,J.P.; Edwards,M.A.; Federinko,S.P.; Macias,E.A.; West,C.A.; Poel,J.R.
EPI1030497	HA	United States	2016-Dec-27	EPI_ISL_270837	A/New York/5689/2016			Gruner,W.E.; Fries,A.C.; Garrett,C.M.; Powell,M.L.; Minnich,D.E.; Couch,M.R.; Hanson,J.F.; DeMarcus,L.S.; Smith,J.P.; Edwards,M.A.; Federinko,S.P.; Macias,E.A.; West,C.A.; Poel,J.R.
EPI1030498	HA	United States	2017-Jan-08	EPI_ISL_270838	A/New York/5690/2017			Gruner,W.E.; Fries,A.C.; Garrett,C.M.; Powell,M.L.; Minnich,D.E.; Couch,M.R.; Hanson,J.F.; DeMarcus,L.S.; Smith,J.P.; Edwards,M.A.; Federinko,S.P.; Macias,E.A.; West,C.A.; Poel,J.R.
EPI1030499	HA	United States	2017-Jan-04	EPI_ISL_270839	A/North Carolina/5691/2017			Gruner,W.E.; Fries,A.C.; Garrett,C.M.; Powell,M.L.; Minnich,D.E.; Couch,M.R.; Hanson,J.F.; DeMarcus,L.S.; Smith,J.P.; Edwards,M.A.; Federinko,S.P.; Macias,E.A.; West,C.A.; Poel,J.R.
EPI1030500	HA	United States	2017-Jan-04	EPI_ISL_270840	A/North Carolina/5692/2017			Gruner,W.E.; Fries,A.C.; Garrett,C.M.; Powell,M.L.; Minnich,D.E.; Couch,M.R.; Hanson,J.F.; DeMarcus,L.S.; Smith,J.P.; Edwards,M.A.; Federinko,S.P.; Macias,E.A.; West,C.A.; Poel,J.R.
EPI1030501	HA	United States	2016-Dec-19	EPI_ISL_270841	A/Ohio/5693/2016			Gruner,W.E.; Fries,A.C.; Garrett,C.M.; Powell,M.L.; Minnich,D.E.; Couch,M.R.; Hanson,J.F.; DeMarcus,L.S.; Smith,J.P.; Edwards,M.A.; Federinko,S.P.; Macias,E.A.; West,C.A.; Poel,J.R.
EPI1030503	HA	United States	2016-Dec-20	EPI_ISL_270843	A/Oklahoma/5695/2016			Gruner,W.E.; Fries,A.C.; Garrett,C.M.; Powell,M.L.; Minnich,D.E.; Couch,M.R.; Hanson,J.F.; DeMarcus,L.S.; Smith,J.P.; Edwards,M.A.; Federinko,S.P.; Macias,E.A.; West,C.A.; Poel,J.R.
EPI1030504	HA	United States	2016-Dec-29	EPI_ISL_270844	A/Oklahoma/5696/2016			Gruner,W.E.; Fries,A.C.; Garrett,C.M.; Powell,M.L.; Minnich,D.E.; Couch,M.R.; Hanson,J.F.; DeMarcus,L.S.; Smith,J.P.; Edwards,M.A.; Federinko,S.P.; Macias,E.A.; West,C.A.; Poel,J.R.
EPI1030505	HA	United States	2017-Jan-04	EPI_ISL_270845	A/Oklahoma/5697/2017			Gruner,W.E.; Fries,A.C.; Garrett,C.M.; Powell,M.L.; Minnich,D.E.; Couch,M.R.; Hanson,J.F.; DeMarcus,L.S.; Smith,J.P.; Edwards,M.A.; Federinko,S.P.; Macias,E.A.; West,C.A.; Poel,J.R.
EPI1030506	HA	United States	2016-Dec-28	EPI_ISL_270846	A/South Carolina/5698/2016			Gruner,W.E.; Fries,A.C.; Garrett,C.M.; Powell,M.L.; Minnich,D.E.; Couch,M.R.; Hanson,J.F.; DeMarcus,L.S.; Smith,J.P.; Edwards,M.A.; Federinko,S.P.; Macias,E.A.; West,C.A.; Poel,J.R.
EPI1030512	HA	United States	2017-Jan-09	EPI_ISL_270852	A/Texas/5704/2017			Gruner,W.E.; Fries,A.C.; Garrett,C.M.; Powell,M.L.; Minnich,D.E.; Couch,M.R.; Hanson,J.F.; DeMarcus,L.S.; Smith,J.P.; Edwards,M.A.; Federinko,S.P.; Macias,E.A.; West,C.A.; Poel,J.R.
EPI1030513	HA	United States	2017-Jan-09	EPI_ISL_270853	A/Texas/5705/2017			Gruner,W.E.; Fries,A.C.; Garrett,C.M.; Powell,M.L.; Minnich,D.E.; Couch,M.R.; Hanson,J.F.; DeMarcus,L.S.; Smith,J.P.; Edwards,M.A.; Federinko,S.P.; Macias,E.A.; West,C.A.; Poel,J.R.
EPI1030514	HA	United States	2016-Dec-28	EPI_ISL_270854	A/Texas/5706/2016			Gruner,W.E.; Fries,A.C.; Garrett,C.M.; Powell,M.L.; Minnich,D.E.; Couch,M.R.; Hanson,J.F.; DeMarcus,L.S.; Smith,J.P.; Edwards,M.A.; Federinko,S.P.; Macias,E.A.; West,C.A.; Poel,J.R.
EPI1030515	HA	United States	2016-Dec-28	EPI_ISL_270855	A/Texas/5707/2016			Gruner,W.E.; Fries,A.C.; Garrett,C.M.; Powell,M.L.; Minnich,D.E.; Couch,M.R.; Hanson,J.F.; DeMarcus,L.S.; Smith,J.P.; Edwards,M.A.; Federinko,S.P.; Macias,E.A.; West,C.A.; Poel,J.R.
EPI1030516	HA	United States	2016-Dec-23	EPI_ISL_270856	A/Texas/5708/2016			Gruner,W.E.; Fries,A.C.; Garrett,C.M.; Powell,M.L.; Minnich,D.E.; Couch,M.R.; Hanson,J.F.; DeMarcus,L.S.; Smith,J.P.; Edwards,M.A.; Federinko,S.P.; Macias,E.A.; West,C.A.; Poel,J.R.
EPI1030517	HA	United States	2016-Dec-24	EPI_ISL_270857	A/Texas/5709/2016			Gruner,W.E.; Fries,A.C.; Garrett,C.M.; Powell,M.L.; Minnich,D.E.; Couch,M.R.; Hanson,J.F.; DeMarcus,L.S.; Smith,J.P.; Edwards,M.A.; Federinko,S.P.; Macias,E.A.; West,C.A.; Poel,J.R.
EPI1030518	HA	United States	2016-Dec-20	EPI_ISL_270858	A/Utah/5710/2016			Gruner,W.E.; Fries,A.C.; Garrett,C.M.; Powell,M.L.; Minnich,D.E.; Couch,M.R.; Hanson,J.F.; DeMarcus,L.S.; Smith,J.P.; Edwards,M.A.; Federinko,S.P.; Macias,E.A.; West,C.A.; Poel,J.R.
EPI1030519	HA	United States	2016-Dec-22	EPI_ISL_270859	A/Utah/5711/2016			Gruner,W.E.; Fries,A.C.; Garrett,C.M.; Powell,M.L.; Minnich,D.E.; Couch,M.R.; Hanson,J.F.; DeMarcus,L.S.; Smith,J.P.; Edwards,M.A.; Federinko,S.P.; Macias,E.A.; West,C.A.; Poel,J.R.
EPI1030520	HA	United States	2016-Dec-23	EPI_ISL_270860	A/Utah/5712/2016			Gruner,W.E.; Fries,A.C.; Garrett,C.M.; Powell,M.L.; Minnich,D.E.; Couch,M.R.; Hanson,J.F.; DeMarcus,L.S.; Smith,J.P.; Edwards,M.A.; Federinko,S.P.; Macias,E.A.; West,C.A.; Poel,J.R.
EPI1030521	HA	United States	2017-Jan-05	EPI_ISL_270861	A/Utah/5713/2017			Gruner,W.E.; Fries,A.C.; Garrett,C.M.; Powell,M.L.; Minnich,D.E.; Couch,M.R.; Hanson,J.F.; DeMarcus,L.S.; Smith,J.P.; Edwards,M.A.; Federinko,S.P.; Macias,E.A.; West,C.A.; Poel,J.R.
EPI1030522	HA	United States	2016-Dec-20	EPI_ISL_270862	A/Washington/5714/2016			Gruner,W.E.; Fries,A.C.; Garrett,C.M.; Powell,M.L.; Minnich,D.E.; Couch,M.R.; Hanson,J.F.; DeMarcus,L.S.; Smith,J.P.; Edwards,M.A.; Federinko,S.P.; Macias,E.A.; West,C.A.; Poel,J.R.
EPI1030523	HA	United States	2017-Jan-03	EPI_ISL_270863	A/Washington/5715/2017			Gruner,W.E.; Fries,A.C.; Garrett,C.M.; Powell,M.L.; Minnich,D.E.; Couch,M.R.; Hanson,J.F.; DeMarcus,L.S.; Smith,J.P.; Edwards,M.A.; Federinko,S.P.; Macias,E.A.; West,C.A.; Poel,J.R.
EPI1030524	HA	United States	2017-Jan-09	EPI_ISL_270864	A/Washington/5716/2017			Gruner,W.E.; Fries,A.C.; Garrett,C.M.; Powell,M.L.; Minnich,D.E.; Couch,M.R.; Hanson,J.F.; DeMarcus,L.S.; Smith,J.P.; Edwards,M.A.; Federinko,S.P.; Macias,E.A.; West,C.A.; Poel,J.R.
EPI1030530	HA	United States	2017-Jan-17	EPI_ISL_270870	A/Alabama/5722/2017			Gruner,W.E.; Fries,A.C.; Garrett,C.M.; Powell,M.L.; Minnich,D.E.; Couch,M.R.; Hanson,J.F.; DeMarcus,L.S.; Smith,J.P.; Edwards,M.A.; Federinko,S.P.; Macias,E.A.; West,C.A.; Poel,J.R.
EPI1030531	HA	United States	2017-Jan-18	EPI_ISL_270871	A/Alaska/5723/2017			Gruner,W.E.; Fries,A.C.; Garrett,C.M.; Powell,M.L.; Minnich,D.E.; Couch,M.R.; Hanson,J.F.; DeMarcus,L.S.; Smith,J.P.; Edwards,M.A.; Federinko,S.P.; Macias,E.A.; West,C.A.; Poel,J.R.
EPI1030532	HA	United States	2017-Jan-18	EPI_ISL_270872	A/Arizona/5724/2017			Gruner,W.E.; Fries,A.C.; Garrett,C.M.; Powell,M.L.; Minnich,D.E.; Couch,M.R.; Hanson,J.F.; DeMarcus,L.S.; Smith,J.P.; Edwards,M.A.; Federinko,S.P.; Macias,E.A.; West,C.A.; Poel,J.R.
EPI1030533	HA	United States	2017-Jan-18	EPI_ISL_270873	A/California/5725/2017			Gruner,W.E.; Fries,A.C.; Garrett,C.M.; Powell,M.L.; Minnich,D.E.; Couch,M.R.; Hanson,J.F.; DeMarcus,L.S.; Smith,J.P.; Edwards,M.A.; Federinko,S.P.; Macias,E.A.; West,C.A.; Poel,J.R.
EPI1030534	HA	United States	2017-Jan-18	EPI_ISL_270874	A/California/5726/2017			Gruner,W.E.; Fries,A.C.; Garrett,C.M.; Powell,M.L.; Minnich,D.E.; Couch,M.R.; Hanson,J.F.; DeMarcus,L.S.; Smith,J.P.; Edwards,M.A.; Federinko,S.P.; Macias,E.A.; West,C.A.; Poel,J.R.
EPI1030535	HA	United States	2017-Jan-06	EPI_ISL_270875	A/Colorado/5727/2017			Gruner,W.E.; Fries,A.C.; Garrett,C.M.; Powell,M.L.; Minnich,D.E.; Couch,M.R.; Hanson,J.F.; DeMarcus,L.S.; Smith,J.P.; Edwards,M.A.; Federinko,S.P.; Macias,E.A.; West,C.A.; Poel,J.R.
EPI1030536	HA	United States	2017-Jan-11	EPI_ISL_270876	A/Delaware/5728/2017			Gruner,W.E.; Fries,A.C.; Garrett,C.M.; Powell,M.L.; Minnich,D.E.; Couch,M.R.; Hanson,J.F.; DeMarcus,L.S.; Smith,J.P.; Edwards,M.A.; Federinko,S.P.; Macias,E.A.; West,C.A.; Poel,J.R.
EPI1030538	HA	United States	2016-Dec-29	EPI_ISL_270878	A/Kansas/5730/2016			Gruner,W.E.; Fries,A.C.; Garrett,C.M.; Powell,M.L.; Minnich,D.E.; Couch,M.R.; Hanson,J.F.; DeMarcus,L.S.; Smith,J.P.; Edwards,M.A.; Federinko,S.P.; Macias,E.A.; West,C.A.; Poel,J.R.
EPI1030539	HA	United States	2017-Jan-12	EPI_ISL_270879	A/Kentucky/5731/2017			Gruner,W.E.; Fries,A.C.; Garrett,C.M.; Powell,M.L.; Minnich,D.E.; Couch,M.R.; Hanson,J.F.; DeMarcus,L.S.; Smith,J.P.; Edwards,M.A.; Federinko,S.P.; Macias,E.A.; West,C.A.; Poel,J.R.
EPI1030540	HA	United States	2017-Jan-13	EPI_ISL_270880	A/Kentucky/5732/2017			Gruner,W.E.; Fries,A.C.; Garrett,C.M.; Powell,M.L.; Minnich,D.E.; Couch,M.R.; Hanson,J.F.; DeMarcus,L.S.; Smith,J.P.; Edwards,M.A.; Federinko,S.P.; Macias,E.A.; West,C.A.; Poel,J.R.
EPI1030541	HA	United States	2017-Jan-10	EPI_ISL_270881	A/Montana/5733/2017			Gruner,W.E.; Fries,A.C.; Garrett,C.M.; Powell,M.L.; Minnich,D.E.; Couch,M.R.; Hanson,J.F.; DeMarcus,L.S.; Smith,J.P.; Edwards,M.A.; Federinko,S.P.; Macias,E.A.; West,C.A.; Poel,J.R.
EPI1030542	HA	United States	2017-Jan-13	EPI_ISL_270882	A/Nebraska/5734/2017			Gruner,W.E.; Fries,A.C.; Garrett,C.M.; Powell,M.L.; Minnich,D.E.; Couch,M.R.; Hanson,J.F.; DeMarcus,L.S.; Smith,J.P.; Edwards,M.A.; Federinko,S.P.; Macias,E.A.; West,C.A.; Poel,J.R.
EPI1030543	HA	United States	2017-Jan-18	EPI_ISL_270883	A/New Jersey/5735/2017			Gruner,W.E.; Fries,A.C.; Garrett,C.M.; Powell,M.L.; Minnich,D.E.; Couch,M.R.; Hanson,J.F.; DeMarcus,L.S.; Smith,J.P.; Edwards,M.A.; Federinko,S.P.; Macias,E.A.; West,C.A.; Poel,J.R.
EPI1030544	HA	United States	2017-Jan-17	EPI_ISL_270884	A/New York/5736/2017			Gruner,W.E.; Fries,A.C.; Garrett,C.M.; Powell,M.L.; Minnich,D.E.; Couch,M.R.; Hanson,J.F.; DeMarcus,L.S.; Smith,J.P.; Edwards,M.A.; Federinko,S.P.; Macias,E.A.; West,C.A.; Poel,J.R.
EPI1030545	HA	United States	2017-Jan-04	EPI_ISL_270885	A/North Carolina/5737/2017			Gruner,W.E.; Fries,A.C.; Garrett,C.M.; Powell,M.L.; Minnich,D.E.; Couch,M.R.; Hanson,J.F.; DeMarcus,L.S.; Smith,J.P.; Edwards,M.A.; Federinko,S.P.; Macias,E.A.; West,C.A.; Poel,J.R.
EPI1030546	HA	United States	2017-Jan-12	EPI_ISL_270886	A/Ohio/5738/2017			Gruner,W.E.; Fries,A.C.; Garrett,C.M.; Powell,M.L.; Minnich,D.E.; Couch,M.R.; Hanson,J.F.; DeMarcus,L.S.; Smith,J.P.; Edwards,M.A.; Federinko,S.P.; Macias,E.A.; West,C.A.; Poel,J.R.
EPI1030547	HA	United States	2016-Dec-29	EPI_ISL_270887	A/Ohio/5739/2016			Gruner,W.E.; Fries,A.C.; Garrett,C.M.; Powell,M.L.; Minnich,D.E.; Couch,M.R.; Hanson,J.F.; DeMarcus,L.S.; Smith,J.P.; Edwards,M.A.; Federinko,S.P.; Macias,E.A.; West,C.A.; Poel,J.R.
EPI1030548	HA	United States	2017-Jan-17	EPI_ISL_270888	A/Oklahoma/5740/2017			Gruner,W.E.; Fries,A.C.; Garrett,C.M.; Powell,M.L.; Minnich,D.E.; Couch,M.R.; Hanson,J.F.; DeMarcus,L.S.; Smith,J.P.; Edwards,M.A.; Federinko,S.P.; Macias,E.A.; West,C.A.; Poel,J.R.
EPI1030549	HA	United States	2017-Jan-12	EPI_ISL_270889	A/Oregon/5741/2017			Gruner,W.E.; Fries,A.C.; Garrett,C.M.; Powell,M.L.; Minnich,D.E.; Couch,M.R.; Hanson,J.F.; DeMarcus,L.S.; Smith,J.P.; Edwards,M.A.; Federinko,S.P.; Macias,E.A.; West,C.A.; Poel,J.R.
EPI1030550	HA	United States	2017-Jan-13	EPI_ISL_270890	A/South Carolina/5742/2017			Gruner,W.E.; Fries,A.C.; Garrett,C.M.; Powell,M.L.; Minnich,D.E.; Couch,M.R.; Hanson,J.F.; DeMarcus,L.S.; Smith,J.P.; Edwards,M.A.; Federinko,S.P.; Macias,E.A.; West,C.A.; Poel,J.R.
EPI1030553	HA	United States	2017-Jan-11	EPI_ISL_270893	A/Texas/5745/2017			Gruner,W.E.; Fries,A.C.; Garrett,C.M.; Powell,M.L.; Minnich,D.E.; Couch,M.R.; Hanson,J.F.; DeMarcus,L.S.; Smith,J.P.; Edwards,M.A.; Federinko,S.P.; Macias,E.A.; West,C.A.; Poel,J.R.
EPI1030554	HA	United States	2017-Jan-17	EPI_ISL_270894	A/Texas/5746/2017			Gruner,W.E.; Fries,A.C.; Garrett,C.M.; Powell,M.L.; Minnich,D.E.; Couch,M.R.; Hanson,J.F.; DeMarcus,L.S.; Smith,J.P.; Edwards,M.A.; Federinko,S.P.; Macias,E.A.; West,C.A.; Poel,J.R.
EPI1030555	HA	United States	2016-Dec-20	EPI_ISL_270895	A/Utah/5747/2016			Gruner,W.E.; Fries,A.C.; Garrett,C.M.; Powell,M.L.; Minnich,D.E.; Couch,M.R.; Hanson,J.F.; DeMarcus,L.S.; Smith,J.P.; Edwards,M.A.; Federinko,S.P.; Macias,E.A.; West,C.A.; Poel,J.R.
EPI1030556	HA	United States	2017-Jan-10	EPI_ISL_270896	A/Utah/5748/2017			Gruner,W.E.; Fries,A.C.; Garrett,C.M.; Powell,M.L.; Minnich,D.E.; Couch,M.R.; Hanson,J.F.; DeMarcus,L.S.; Smith,J.P.; Edwards,M.A.; Federinko,S.P.; Macias,E.A.; West,C.A.; Poel,J.R.
EPI1030557	HA	United States	2016-Dec-01	EPI_ISL_270897	A/Utah/5749/2016			Gruner,W.E.; Fries,A.C.; Garrett,C.M.; Powell,M.L.; Minnich,D.E.; Couch,M.R.; Hanson,J.F.; DeMarcus,L.S.; Smith,J.P.; Edwards,M.A.; Federinko,S.P.; Macias,E.A.; West,C.A.; Poel,J.R.
EPI1030558	HA	United States	2017-Jan-12	EPI_ISL_270898	A/Washington/5750/2017			Gruner,W.E.; Fries,A.C.; Garrett,C.M.; Powell,M.L.; Minnich,D.E.; Couch,M.R.; Hanson,J.F.; DeMarcus,L.S.; Smith,J.P.; Edwards,M.A.; Federinko,S.P.; Macias,E.A.; West,C.A.; Poel,J.R.
EPI1030559	HA	United States	2016-Dec-21	EPI_ISL_270899	A/Washington/5751/2016			Gruner,W.E.; Fries,A.C.; Garrett,C.M.; Powell,M.L.; Minnich,D.E.; Couch,M.R.; Hanson,J.F.; DeMarcus,L.S.; Smith,J.P.; Edwards,M.A.; Federinko,S.P.; Macias,E.A.; West,C.A.; Poel,J.R.
EPI1030560	HA	United States	2016-Dec-29	EPI_ISL_270900	A/Washington/5752/2016			Gruner,W.E.; Fries,A.C.; Garrett,C.M.; Powell,M.L.; Minnich,D.E.; Couch,M.R.; Hanson,J.F.; DeMarcus,L.S.; Smith,J.P.; Edwards,M.A.; Federinko,S.P.; Macias,E.A.; West,C.A.; Poel,J.R.
EPI1030595	HA	United States	2016-Dec-07	EPI_ISL_270921	A/California/NHRC_BRD12267N/2016			Sitz,C.R.; Raridon,B.L.; Balansay-Ames,M.S.; Hawksworth,A.W.; Graf,P.C.; Myers,C.A.
EPI1030599	HA	United States	2017-Jan-09	EPI_ISL_270925	A/California/NHRC_BRD41460N/2017			Sitz,C.R.; Raridon,B.L.; Balansay-Ames,M.S.; Hawksworth,A.W.; Graf,P.C.; Myers,C.A.
EPI1030605	HA	United States	2017-Jan-04	EPI_ISL_270931	A/California/NHRC_FDX110050/2017			Sitz,C.R.; Raridon,B.L.; Balansay-Ames,M.S.; Hawksworth,A.W.; Graf,P.C.; Myers,C.A.
EPI1030606	HA	United States	2017-Jan-19	EPI_ISL_270932	A/California/NHRC_FDX12006/2017			Sitz,C.R.; Raridon,B.L.; Balansay-Ames,M.S.; Hawksworth,A.W.; Graf,P.C.; Myers,C.A.
EPI1030608	HA	United States	2016-Dec-21	EPI_ISL_270934	A/California/NHRC_FDX40782/2016			Sitz,C.R.; Raridon,B.L.; Balansay-Ames,M.S.; Hawksworth,A.W.; Graf,P.C.; Myers,C.A.
EPI1030609	HA	United States	2016-Dec-06	EPI_ISL_270935	A/California/NHRC_FDX90131/2016			Sitz,C.R.; Raridon,B.L.; Balansay-Ames,M.S.; Hawksworth,A.W.; Graf,P.C.; Myers,C.A.
EPI1030610	HA	United States	2016-Dec-14	EPI_ISL_270936	A/California/NHRC_FDX90142/2016			Sitz,C.R.; Raridon,B.L.; Balansay-Ames,M.S.; Hawksworth,A.W.; Graf,P.C.; Myers,C.A.
EPI1030611	HA	United States	2017-Jan-12	EPI_ISL_270937	A/California/NHRC_FDX90184/2017			Sitz,C.R.; Raridon,B.L.; Balansay-Ames,M.S.; Hawksworth,A.W.; Graf,P.C.; Myers,C.A.
EPI1030612	HA	United States	2017-Jan-18	EPI_ISL_270938	A/California/NHRC_FDX90197/2017			Sitz,C.R.; Raridon,B.L.; Balansay-Ames,M.S.; Hawksworth,A.W.; Graf,P.C.; Myers,C.A.
EPI1030619	HA	United States	2017-Jan-03	EPI_ISL_270945	A/California/NHRC_SAR10454N/2017			Sitz,C.R.; Raridon,B.L.; Balansay-Ames,M.S.; Hawksworth,A.W.; Graf,P.C.; Myers,C.A.
EPI1030620	HA	United States	2017-Jan-17	EPI_ISL_270946	A/California/NHRC_SAR10458N/2017			Sitz,C.R.; Raridon,B.L.; Balansay-Ames,M.S.; Hawksworth,A.W.; Graf,P.C.; Myers,C.A.
EPI1030624	HA	United States	2016-Dec-20	EPI_ISL_270950	A/California/NHRC_SAR41594N/2016			Sitz,C.R.; Raridon,B.L.; Balansay-Ames,M.S.; Hawksworth,A.W.; Graf,P.C.; Myers,C.A.
EPI1030625	HA	United States	2017-Jan-03	EPI_ISL_270951	A/California/NHRC_SEA021/2017			Sitz,C.R.; Raridon,B.L.; Balansay-Ames,M.S.; Hawksworth,A.W.; Graf,P.C.; Myers,C.A.
EPI1030626	HA	United States	2017-Jan-11	EPI_ISL_270952	A/California/NHRC_SEA026/2017			Sitz,C.R.; Raridon,B.L.; Balansay-Ames,M.S.; Hawksworth,A.W.; Graf,P.C.; Myers,C.A.
EPI1030627	HA	United States	2017-Jan-11	EPI_ISL_270953	A/California/NHRC_SEA027/2017			Sitz,C.R.; Raridon,B.L.; Balansay-Ames,M.S.; Hawksworth,A.W.; Graf,P.C.; Myers,C.A.
EPI1030628	HA	United States	2017-Jan-19	EPI_ISL_270954	A/California/NHRC_SEA030/2017			Sitz,C.R.; Raridon,B.L.; Balansay-Ames,M.S.; Hawksworth,A.W.; Graf,P.C.; Myers,C.A.
EPI1030631	HA	United States	2017-Jan-12	EPI_ISL_270957	A/Georgia/NHRC_68641/2017			Sitz,C.R.; Raridon,B.L.; Balansay-Ames,M.S.; Hawksworth,A.W.; Graf,P.C.; Myers,C.A.
EPI1030632	HA	United States	2017-Jan-17	EPI_ISL_270958	A/Georgia/NHRC_68645/2017			Sitz,C.R.; Raridon,B.L.; Balansay-Ames,M.S.; Hawksworth,A.W.; Graf,P.C.; Myers,C.A.
EPI1030633	HA	United States	2017-Jan-24	EPI_ISL_270959	A/Georgia/NHRC_68650/2017			Sitz,C.R.; Raridon,B.L.; Balansay-Ames,M.S.; Hawksworth,A.W.; Graf,P.C.; Myers,C.A.
EPI1030635	HA	United States	2016-Dec-15	EPI_ISL_270961	A/Illinois/NHRC_18495/2016			Sitz,C.R.; Raridon,B.L.; Balansay-Ames,M.S.; Hawksworth,A.W.; Graf,P.C.; Myers,C.A.
EPI1030636	HA	United States	2017-Jan-27	EPI_ISL_270962	A/Illinois/NHRC_18513/2017			Sitz,C.R.; Raridon,B.L.; Balansay-Ames,M.S.; Hawksworth,A.W.; Graf,P.C.; Myers,C.A.
EPI1030643	HA	United States	2016-Dec-16	EPI_ISL_270969	A/Missouri/NHRC_36943/2016			Sitz,C.R.; Raridon,B.L.; Balansay-Ames,M.S.; Hawksworth,A.W.; Graf,P.C.; Myers,C.A.
EPI1030660	HA	United States	2016-Dec-16	EPI_ISL_270972	A/Missouri/NHRC_36945/2016			Sitz,C.R.; Raridon,B.L.; Balansay-Ames,M.S.; Hawksworth,A.W.; Graf,P.C.; Myers,C.A.
EPI1030661	HA	United States	2017-Jan-11	EPI_ISL_270973	A/Missouri/NHRC_36946/2017			Sitz,C.R.; Raridon,B.L.; Balansay-Ames,M.S.; Hawksworth,A.W.; Graf,P.C.; Myers,C.A.
EPI1030668	HA	United States	2016-Dec-22	EPI_ISL_270980	A/South Carolina/NHRC_75576/2016			Sitz,C.R.; Raridon,B.L.; Balansay-Ames,M.S.; Hawksworth,A.W.; Graf,P.C.; Myers,C.A.
EPI1030669	HA	United States	2017-Jan-19	EPI_ISL_270981	A/South Carolina/NHRC_75592/2017			Sitz,C.R.; Raridon,B.L.; Balansay-Ames,M.S.; Hawksworth,A.W.; Graf,P.C.; Myers,C.A.
EPI1030677	HA	United States	2016-Oct-03	EPI_ISL_270989	A/South Carolina/NHRC_JX41626/2016			Sitz,C.R.; Raridon,B.L.; Balansay-Ames,M.S.; Hawksworth,A.W.; Graf,P.C.; Myers,C.A.
EPI1030678	HA	United States	2016-Oct-13	EPI_ISL_270990	A/South Carolina/NHRC_JX41638/2016			Sitz,C.R.; Raridon,B.L.; Balansay-Ames,M.S.; Hawksworth,A.W.; Graf,P.C.; Myers,C.A.
EPI1030679	HA	United States	2017-Jan-10	EPI_ISL_270991	A/South Carolina/NHRC_JX41697/2017			Sitz,C.R.; Raridon,B.L.; Balansay-Ames,M.S.; Hawksworth,A.W.; Graf,P.C.; Myers,C.A.
EPI1034301	HA	United States	2016-Dec-18	EPI_ISL_272688	A/Washington/106/2016	Centers for Disease Control and Prevention	WHO Collaborating Centre for Reference and Research on Influenza	Deng,Y-M; Iannello,P; Lau,H; Kaye,M; Todd,A; Komadina,N
EPI1034303	HA	United States	2016-Nov-15	EPI_ISL_272689	A/Delaware/32/2016	Centers for Disease Control and Prevention	WHO Collaborating Centre for Reference and Research on Influenza	Deng,Y-M; Iannello,P; Lau,H; Kaye,M; Todd,A; Komadina,N
EPI1034305	HA	United States	2016-Oct-07	EPI_ISL_272690	A/Idaho/37/2016	Centers for Disease Control and Prevention	WHO Collaborating Centre for Reference and Research on Influenza	Deng,Y-M; Iannello,P; Lau,H; Kaye,M; Todd,A; Komadina,N
EPI1075100	HA	United States	2017-Jan-21	EPI_ISL_280704	A/Texas/6174/2017			Gruner,W.E.; Fries,A.C.; Garrett,C.M.; Powell,M.L.; Minnich,D.E.; Couch,M.R.; Hanson,J.F.; DeMarcus,L.S.; Smith,J.P.; Edwards,M.A.; Federinko,S.P.; Macias,E.A.; West,C.A.; Poel,J.R.
EPI1075103	HA	United States	2017-Jan-24	EPI_ISL_280707	A/Texas/6177/2017			Gruner,W.E.; Fries,A.C.; Garrett,C.M.; Powell,M.L.; Minnich,D.E.; Couch,M.R.; Hanson,J.F.; DeMarcus,L.S.; Smith,J.P.; Edwards,M.A.; Federinko,S.P.; Macias,E.A.; West,C.A.; Poel,J.R.
EPI1075115	HA	United States	2017-Jan-20	EPI_ISL_280719	A/Washington/6189/2017			Gruner,W.E.; Fries,A.C.; Garrett,C.M.; Powell,M.L.; Minnich,D.E.; Couch,M.R.; Hanson,J.F.; DeMarcus,L.S.; Smith,J.P.; Edwards,M.A.; Federinko,S.P.; Macias,E.A.; West,C.A.; Poel,J.R.
EPI1075116	HA	United States	2017-Jan-29	EPI_ISL_280720	A/Washington/6190/2017			Gruner,W.E.; Fries,A.C.; Garrett,C.M.; Powell,M.L.; Minnich,D.E.; Couch,M.R.; Hanson,J.F.; DeMarcus,L.S.; Smith,J.P.; Edwards,M.A.; Federinko,S.P.; Macias,E.A.; West,C.A.; Poel,J.R.
EPI1075118	HA	United States	2017-Jan-20	EPI_ISL_280722	A/Washington/6192/2017			Gruner,W.E.; Fries,A.C.; Garrett,C.M.; Powell,M.L.; Minnich,D.E.; Couch,M.R.; Hanson,J.F.; DeMarcus,L.S.; Smith,J.P.; Edwards,M.A.; Federinko,S.P.; Macias,E.A.; West,C.A.; Poel,J.R.
EPI1075119	HA	United States	2017-Jan-11	EPI_ISL_280723	A/Washington/6193/2017			Gruner,W.E.; Fries,A.C.; Garrett,C.M.; Powell,M.L.; Minnich,D.E.; Couch,M.R.; Hanson,J.F.; DeMarcus,L.S.; Smith,J.P.; Edwards,M.A.; Federinko,S.P.; Macias,E.A.; West,C.A.; Poel,J.R.
EPI1075192	HA	United States	2017-Jan-30	EPI_ISL_280791	A/Hawaii/6108/2017			Gruner,W.E.; Fries,A.C.; Garrett,C.M.; Powell,M.L.; Minnich,D.E.; Couch,M.R.; Hanson,J.F.; DeMarcus,L.S.; Smith,J.P.; Edwards,M.A.; Federinko,S.P.; Macias,E.A.; West,C.A.; Poel,J.R.
EPI1075283	HA	United States	2017-Jan-13	EPI_ISL_280882	A/Washington/6069/2017			Gruner,W.E.; Fries,A.C.; Garrett,C.M.; Powell,M.L.; Minnich,D.E.; Couch,M.R.; Hanson,J.F.; DeMarcus,L.S.; Smith,J.P.; Edwards,M.A.; Federinko,S.P.; Macias,E.A.; West,C.A.; Poel,J.R.
EPI1075284	HA	United States	2017-Jan-16	EPI_ISL_280883	A/Washington/6070/2017			Gruner,W.E.; Fries,A.C.; Garrett,C.M.; Powell,M.L.; Minnich,D.E.; Couch,M.R.; Hanson,J.F.; DeMarcus,L.S.; Smith,J.P.; Edwards,M.A.; Federinko,S.P.; Macias,E.A.; West,C.A.; Poel,J.R.
EPI1075285	HA	United States	2017-Jan-17	EPI_ISL_280884	A/Washington/6071/2017			Gruner,W.E.; Fries,A.C.; Garrett,C.M.; Powell,M.L.; Minnich,D.E.; Couch,M.R.; Hanson,J.F.; DeMarcus,L.S.; Smith,J.P.; Edwards,M.A.; Federinko,S.P.; Macias,E.A.; West,C.A.; Poel,J.R.
EPI1075391	HA	United States	2017-Jan-30	EPI_ISL_280906	A/North Dakota/5951/2017			Gruner,W.E.; Fries,A.C.; Garrett,C.M.; Powell,M.L.; Minnich,D.E.; Couch,M.R.; Hanson,J.F.; DeMarcus,L.S.; Smith,J.P.; Edwards,M.A.; Federinko,S.P.; Macias,E.A.; West,C.A.; Poel,J.R.
EPI1075398	HA	United States	2017-Jan-13	EPI_ISL_280913	A/South Carolina/5958/2017			Gruner,W.E.; Fries,A.C.; Garrett,C.M.; Powell,M.L.; Minnich,D.E.; Couch,M.R.; Hanson,J.F.; DeMarcus,L.S.; Smith,J.P.; Edwards,M.A.; Federinko,S.P.; Macias,E.A.; West,C.A.; Poel,J.R.
EPI1075400	HA	United States	2017-Jan-31	EPI_ISL_280915	A/Texas/5960/2017			Gruner,W.E.; Fries,A.C.; Garrett,C.M.; Powell,M.L.; Minnich,D.E.; Couch,M.R.; Hanson,J.F.; DeMarcus,L.S.; Smith,J.P.; Edwards,M.A.; Federinko,S.P.; Macias,E.A.; West,C.A.; Poel,J.R.
EPI1114186	HA	United States	2017-Jan-23	EPI_ISL_287145	A/Texas/125/2017	Baylor Scott and White Health	Centers for Disease Control and Prevention
EPI1114195	HA	United States	2017-Jan-30	EPI_ISL_287146	A/Texas/133/2017	Baylor Scott and White Health	Centers for Disease Control and Prevention
EPI1114204	HA	United States	2017-Jan-18	EPI_ISL_287147	A/Texas/120/2017	Baylor Scott and White Health	Centers for Disease Control and Prevention
EPI1114221	HA	United States	2017-Jan-04	EPI_ISL_287149	A/Texas/109/2017	Baylor Scott and White Health	Centers for Disease Control and Prevention
EPI1115182	HA	United States	2017-Jan-05	EPI_ISL_287296	A/Michigan/63/2017	University of Michigan SPH EPID	Centers for Disease Control and Prevention
EPI1115190	HA	United States	2017-Jan-11	EPI_ISL_287297	A/Michigan/77/2017	University of Michigan SPH EPID	Centers for Disease Control and Prevention
EPI1115435	HA	United States	2017-Jan-06	EPI_ISL_287328	A/Michigan/65/2017	University of Michigan SPH EPID	Centers for Disease Control and Prevention
EPI1115443	HA	United States	2017-Jan-06	EPI_ISL_287329	A/Michigan/66/2017	University of Michigan SPH EPID	Centers for Disease Control and Prevention
EPI1115451	HA	United States	2017-Jan-09	EPI_ISL_287330	A/Michigan/68/2017	University of Michigan SPH EPID	Centers for Disease Control and Prevention
EPI1115459	HA	United States	2017-Jan-07	EPI_ISL_287331	A/Michigan/67/2017	University of Michigan SPH EPID	Centers for Disease Control and Prevention
EPI1115467	HA	United States	2017-Jan-09	EPI_ISL_287332	A/Michigan/69/2017	University of Michigan SPH EPID	Centers for Disease Control and Prevention
EPI1115475	HA	United States	2017-Jan-09	EPI_ISL_287333	A/Michigan/70/2017	University of Michigan SPH EPID	Centers for Disease Control and Prevention
EPI1115483	HA	United States	2017-Jan-09	EPI_ISL_287334	A/Michigan/71/2017	University of Michigan SPH EPID	Centers for Disease Control and Prevention
EPI1115491	HA	United States	2017-Jan-09	EPI_ISL_287335	A/Michigan/72/2017	University of Michigan SPH EPID	Centers for Disease Control and Prevention
EPI1115499	HA	United States	2017-Jan-10	EPI_ISL_287336	A/Michigan/74/2017	University of Michigan SPH EPID	Centers for Disease Control and Prevention
EPI1115507	HA	United States	2017-Jan-12	EPI_ISL_287337	A/Michigan/78/2017	University of Michigan SPH EPID	Centers for Disease Control and Prevention
EPI1115515	HA	United States	2017-Jan-17	EPI_ISL_287338	A/Michigan/82/2017	University of Michigan SPH EPID	Centers for Disease Control and Prevention
EPI1115523	HA	United States	2017-Jan-17	EPI_ISL_287339	A/Michigan/83/2017	University of Michigan SPH EPID	Centers for Disease Control and Prevention
EPI1115531	HA	United States	2017-Jan-16	EPI_ISL_287340	A/Michigan/81/2017	University of Michigan SPH EPID	Centers for Disease Control and Prevention
EPI1115539	HA	United States	2017-Jan-18	EPI_ISL_287341	A/Michigan/84/2017	University of Michigan SPH EPID	Centers for Disease Control and Prevention
EPI1115547	HA	United States	2017-Jan-19	EPI_ISL_287342	A/Michigan/86/2017	University of Michigan SPH EPID	Centers for Disease Control and Prevention
EPI1115555	HA	United States	2017-Jan-24	EPI_ISL_287343	A/Michigan/89/2017	University of Michigan SPH EPID	Centers for Disease Control and Prevention
EPI1115563	HA	United States	2017-Jan-26	EPI_ISL_287344	A/Michigan/94/2017	University of Michigan SPH EPID	Centers for Disease Control and Prevention
EPI1115571	HA	United States	2017-Jan-26	EPI_ISL_287345	A/Michigan/95/2017	University of Michigan SPH EPID	Centers for Disease Control and Prevention
EPI1115579	HA	United States	2017-Jan-25	EPI_ISL_287346	A/Michigan/91/2017	University of Michigan SPH EPID	Centers for Disease Control and Prevention
EPI1115587	HA	United States	2017-Jan-25	EPI_ISL_287347	A/Michigan/92/2017	University of Michigan SPH EPID	Centers for Disease Control and Prevention
EPI1115595	HA	United States	2017-Jan-25	EPI_ISL_287348	A/Michigan/93/2017	University of Michigan SPH EPID	Centers for Disease Control and Prevention
EPI1115603	HA	United States	2017-Jan-24	EPI_ISL_287349	A/Michigan/90/2017	University of Michigan SPH EPID	Centers for Disease Control and Prevention
EPI1115611	HA	United States	2017-Jan-28	EPI_ISL_287350	A/Michigan/98/2017	University of Michigan SPH EPID	Centers for Disease Control and Prevention
EPI1115619	HA	United States	2017-Jan-28	EPI_ISL_287351	A/Michigan/99/2017	University of Michigan SPH EPID	Centers for Disease Control and Prevention
EPI1115627	HA	United States	2017-Jan-30	EPI_ISL_287352	A/Michigan/100/2017	University of Michigan SPH EPID	Centers for Disease Control and Prevention
EPI1115635	HA	United States	2017-Jan-27	EPI_ISL_287353	A/Michigan/96/2017	University of Michigan SPH EPID	Centers for Disease Control and Prevention
EPI1115659	HA	United States	2017-Jan-31	EPI_ISL_287356	A/Michigan/105/2017	University of Michigan SPH EPID	Centers for Disease Control and Prevention
EPI1115667	HA	United States	2017-Jan-31	EPI_ISL_287357	A/Michigan/106/2017	University of Michigan SPH EPID	Centers for Disease Control and Prevention
EPI1115675	HA	United States	2017-Jan-31	EPI_ISL_287358	A/Michigan/107/2017	University of Michigan SPH EPID	Centers for Disease Control and Prevention
EPI1115683	HA	United States	2017-Jan-30	EPI_ISL_287359	A/Michigan/101/2017	University of Michigan SPH EPID	Centers for Disease Control and Prevention
EPI1115691	HA	United States	2017-Jan-30	EPI_ISL_287360	A/Michigan/102/2017	University of Michigan SPH EPID	Centers for Disease Control and Prevention
EPI1115699	HA	United States	2017-Jan-31	EPI_ISL_287361	A/Michigan/108/2017	University of Michigan SPH EPID	Centers for Disease Control and Prevention
EPI1115723	HA	United States	2017-Jan-31	EPI_ISL_287364	A/Michigan/109/2017	University of Michigan SPH EPID	Centers for Disease Control and Prevention
EPI1116072	HA	United States	2017-Jan-18	EPI_ISL_287414	A/Texas/121/2017	Baylor Scott and White Health	Centers for Disease Control and Prevention
EPI1116088	HA	United States	2017-Jan-15	EPI_ISL_287416	A/Texas/118/2017	Baylor Scott and White Health	Centers for Disease Control and Prevention
EPI1116112	HA	United States	2017-Jan-15	EPI_ISL_287419	A/Texas/119/2017	Baylor Scott and White Health	Centers for Disease Control and Prevention
EPI1116231	HA	United States	2017-Jan-26	EPI_ISL_287434	A/Texas/129/2017	Baylor Scott and White Health	Centers for Disease Control and Prevention
EPI1116355	HA	United States	2017-Jan-03	EPI_ISL_287450	A/Texas/108/2017	Baylor Scott and White Health	Centers for Disease Control and Prevention
EPI1116408	HA	United States	2016-Dec-31	EPI_ISL_287457	A/Texas/216/2016	Baylor Scott and White Health	Centers for Disease Control and Prevention
EPI1116488	HA	United States	2017-Jan-24	EPI_ISL_287467	A/Texas/127/2017	Baylor Scott and White Health	Centers for Disease Control and Prevention
EPI1116519	HA	United States	2017-Jan-10	EPI_ISL_287471	A/Texas/112/2017	Baylor Scott and White Health	Centers for Disease Control and Prevention
EPI1116632	HA	United States	2017-Jan-29	EPI_ISL_287485	A/Texas/132/2017	Baylor Scott and White Health	Centers for Disease Control and Prevention
EPI1116656	HA	United States	2017-Jan-12	EPI_ISL_287488	A/Texas/115/2017	Baylor Scott and White Health	Centers for Disease Control and Prevention
EPI1116694	HA	United States	2017-Jan-10	EPI_ISL_287493	A/Texas/113/2017	Baylor Scott and White Health	Centers for Disease Control and Prevention
EPI1116702	HA	United States	2017-Jan-12	EPI_ISL_287494	A/Texas/116/2017	Baylor Scott and White Health	Centers for Disease Control and Prevention
EPI1116742	HA	United States	2017-Jan-31	EPI_ISL_287499	A/Texas/134/2017	Baylor Scott and White Health	Centers for Disease Control and Prevention
EPI1116798	HA	United States	2017-Jan-23	EPI_ISL_287506	A/Texas/126/2017	Baylor Scott and White Health	Centers for Disease Control and Prevention
EPI1116820	HA	United States	2017-Jan-26	EPI_ISL_287509	A/Texas/130/2017	Baylor Scott and White Health	Centers for Disease Control and Prevention
EPI1116836	HA	United States	2017-Jan-27	EPI_ISL_287511	A/Texas/131/2017	Baylor Scott and White Health	Centers for Disease Control and Prevention
EPI1116860	HA	United States	2017-Jan-22	EPI_ISL_287514	A/Texas/124/2017	Baylor Scott and White Health	Centers for Disease Control and Prevention
EPI1116907	HA	United States	2017-Jan-10	EPI_ISL_287520	A/Texas/114/2017	Baylor Scott and White Health	Centers for Disease Control and Prevention
EPI1116931	HA	United States	2017-Jan-13	EPI_ISL_287523	A/Texas/117/2017	Baylor Scott and White Health	Centers for Disease Control and Prevention
EPI1116939	HA	United States	2017-Jan-18	EPI_ISL_287524	A/Texas/122/2017	Baylor Scott and White Health	Centers for Disease Control and Prevention
EPI1116947	HA	United States	2017-Jan-19	EPI_ISL_287525	A/Texas/123/2017	Baylor Scott and White Health	Centers for Disease Control and Prevention
EPI1117183	HA	United States	2017-Jan-11	EPI_ISL_287555	A/Tennessee/42/2017	Vanderbilt University Medical Center	Centers for Disease Control and Prevention
EPI1117191	HA	United States	2017-Jan-18	EPI_ISL_287556	A/Tennessee/43/2017	Vanderbilt University Medical Center	Centers for Disease Control and Prevention
EPI1117199	HA	United States	2017-Jan-19	EPI_ISL_287557	A/Tennessee/44/2017	Vanderbilt University Medical Center	Centers for Disease Control and Prevention
EPI1164044	HA	United States	2016-Dec-18	EPI_ISL_296169	A/Washington/106/2016	Washington State Public Health Laboratory	Centers for Disease Control and Prevention
EPI1240264	HA	United States	2016-Dec-30	EPI_ISL_311696	A/California/213/2016	California Department of Health Services	Centers for Disease Control and Prevention
EPI1309859	HA	Canada	2017-Jan-01	EPI_ISL_329656	A/Alberta/011/2017			Hickman,R.
EPI1309860	HA	Canada	2017-Jan-06	EPI_ISL_329657	A/Alberta/012/2017			Hickman,R.
EPI1309861	HA	Canada	2017-Jan-11	EPI_ISL_329658	A/Alberta/013/2017			Hickman,R.
EPI1309862	HA	Canada	2017-Jan-13	EPI_ISL_329659	A/Alberta/014/2017			Hickman,R.
EPI1309863	HA	Canada	2017-Jan-14	EPI_ISL_329660	A/Alberta/015/2017			Hickman,R.
EPI1309864	HA	Canada	2017-Jan-17	EPI_ISL_329661	A/Alberta/016/2017			Hickman,R.
EPI1309865	HA	Canada	2017-Jan-18	EPI_ISL_329662	A/Alberta/017/2017			Hickman,R.
EPI1309866	HA	Canada	2017-Jan-19	EPI_ISL_329663	A/Alberta/018/2017			Hickman,R.
EPI1309867	HA	Canada	2017-Jan-23	EPI_ISL_329664	A/Alberta/019/2017			Hickman,R.
EPI1309868	HA	Canada	2017-Jan-23	EPI_ISL_329665	A/Alberta/020/2017			Hickman,R.
EPI1309869	HA	Canada	2017-Jan-24	EPI_ISL_329666	A/Alberta/021/2017			Hickman,R.
EPI1655752	HA	United States	2017-Jan-15	EPI_ISL_403394	A/the USA/01151395/2017	Shanghai International Travel Healthcare Center	Shanghai International Travel Healthcare Center
EPI1904384	HA	United States	2017-Jan-25	EPI_ISL_4073067	A/New York City/PV00033/2017			Direct Submission
EPI2427448	HA	United States	2017-Jan-01	EPI_ISL_17049061	A/New York/PV00012/2017	Icahn School of Medicine at Mount Sinai	Icahn School of Medicine at Mount Sinai
EPI870227	HA	United States	2016-Nov-26	EPI_ISL_240147	A/Louisiana/31/2016	Louisiana Department of Health and Hospitals	Centers for Disease Control and Prevention
EPI870235	HA	United States	2016-Nov-23	EPI_ISL_240148	A/Louisiana/30/2016	Louisiana Department of Health and Hospitals	Centers for Disease Control and Prevention
EPI870267	HA	United States	2016-Nov-17	EPI_ISL_240152	A/Michigan/113/2016	Michigan Department of Community Health	Centers for Disease Control and Prevention
EPI870355	HA	United States	2016-Oct-09	EPI_ISL_240163	A/California/135/2016	California Department of Health Services	Centers for Disease Control and Prevention
EPI870363	HA	United States	2016-Oct-16	EPI_ISL_240164	A/California/139/2016	California Department of Health Services	Centers for Disease Control and Prevention
EPI870371	HA	United States	2016-Oct-20	EPI_ISL_240165	A/California/141/2016	California Department of Health Services	Centers for Disease Control and Prevention
EPI870379	HA	United States	2016-Oct-19	EPI_ISL_240166	A/Oregon/19/2016	Oregon Public Health Laboratory	Centers for Disease Control and Prevention
EPI870387	HA	United States	2016-Oct-18	EPI_ISL_240167	A/Oregon/18/2016	Oregon Public Health Laboratory	Centers for Disease Control and Prevention
EPI870395	HA	United States	2016-Oct-08	EPI_ISL_240168	A/Vermont/32/2016	Vermont Department of Health Laboratory	Centers for Disease Control and Prevention
EPI870403	HA	United States	2016-Oct-17	EPI_ISL_240169	A/Florida/86/2016	Florida Department of Health-Tampa	Centers for Disease Control and Prevention
EPI870410	HA	United States	2016-Nov-09	EPI_ISL_240170	A/Delaware/31/2016	Delaware Public Health Lab	Centers for Disease Control and Prevention
EPI870414	HA	United States	2016-Nov-02	EPI_ISL_240171	A/West Virginia/09/2016	West Virginia Office of Laboratory Services	Centers for Disease Control and Prevention
EPI870422	HA	United States	2016-Nov-23	EPI_ISL_240172	A/Mississippi/17/2016	Mississippi Public Health Laboratory	Centers for Disease Control and Prevention
EPI870429	HA	United States	2016-Nov-29	EPI_ISL_240173	A/Mississippi/18/2016	Mississippi Public Health Laboratory	Centers for Disease Control and Prevention
EPI870437	HA	United States	2016-Nov-15	EPI_ISL_240174	A/Illinois/49/2016	Illinois Department of Public Health-Chicago	Centers for Disease Control and Prevention
EPI870445	HA	United States	2016-Nov-15	EPI_ISL_240175	A/Iowa/36/2016	Iowa State Hygienic Laboratory	Centers for Disease Control and Prevention
EPI870453	HA	United States	2016-Nov-14	EPI_ISL_240176	A/Iowa/35/2016	Iowa State Hygienic Laboratory	Centers for Disease Control and Prevention
EPI870461	HA	United States	2016-Nov-12	EPI_ISL_240177	A/Minnesota/80/2016	Minnesota Department of Health	Centers for Disease Control and Prevention
EPI870469	HA	United States	2016-Nov-29	EPI_ISL_240178	A/Indiana/43/2016	Indiana State Department of Health Laboratories	Centers for Disease Control and Prevention
EPI870477	HA	United States	2016-Dec-05	EPI_ISL_240179	A/Kentucky/30/2016	Kentucky Division of Laboratory Services	Centers for Disease Control and Prevention
EPI870485	HA	United States	2016-Dec-03	EPI_ISL_240180	A/Texas/191/2016	Texas Department of State Health Services-Laboratory Services	Centers for Disease Control and Prevention
EPI870493	HA	United States	2016-Nov-18	EPI_ISL_240181	A/Massachusetts/40/2016	Massachusetts Department of Public Health	Centers for Disease Control and Prevention
EPI870501	HA	United States	2016-Dec-04	EPI_ISL_240182	A/Delaware/37/2016	Delaware Public Health Lab	Centers for Disease Control and Prevention
EPI870508	HA	United States	2016-Dec-04	EPI_ISL_240183	A/Delaware/38/2016	Delaware Public Health Lab	Centers for Disease Control and Prevention
EPI870516	HA	United States	2016-Nov-22	EPI_ISL_240184	A/Montana/62/2016	Montana Laboratory Services Bureau	Centers for Disease Control and Prevention
EPI870524	HA	United States	2016-Dec-03	EPI_ISL_240185	A/Montana/64/2016	Montana Laboratory Services Bureau	Centers for Disease Control and Prevention
EPI870532	HA	United States	2016-Nov-17	EPI_ISL_240186	A/California/165/2016	California Department of Health Services	Centers for Disease Control and Prevention
EPI870540	HA	United States	2016-Nov-17	EPI_ISL_240187	A/California/166/2016	California Department of Health Services	Centers for Disease Control and Prevention
EPI870556	HA	United States	2016-Nov-25	EPI_ISL_240189	A/California/168/2016	California Department of Health Services	Centers for Disease Control and Prevention
EPI870564	HA	United States	2016-Nov-24	EPI_ISL_240190	A/California/167/2016	California Department of Health Services	Centers for Disease Control and Prevention
EPI870572	HA	United States	2016-Nov-25	EPI_ISL_240191	A/California/169/2016	California Department of Health Services	Centers for Disease Control and Prevention
EPI870580	HA	United States	2016-Nov-27	EPI_ISL_240192	A/New Hampshire/25/2016	New Hampshire Public Health Laboratories	Centers for Disease Control and Prevention
EPI870588	HA	United States	2016-Dec-05	EPI_ISL_240193	A/Tennessee/32/2016	Tennessee Department of Health Laboratory-Nashville	Centers for Disease Control and Prevention
EPI870596	HA	United States	2016-Dec-06	EPI_ISL_240194	A/Tennessee/33/2016	Tennessee Department of Health Laboratory-Nashville	Centers for Disease Control and Prevention
EPI870604	HA	United States	2016-Nov-24	EPI_ISL_240195	A/Arizona/78/2016	Arizona Department of Health Services	Centers for Disease Control and Prevention
EPI870612	HA	United States	2016-Nov-22	EPI_ISL_240196	A/Arizona/77/2016	Arizona Department of Health Services	Centers for Disease Control and Prevention
EPI870620	HA	United States	2016-Nov-15	EPI_ISL_240197	A/Hawaii/96/2016	State of Hawaii Department of Health	Centers for Disease Control and Prevention
EPI870628	HA	United States	2016-Nov-21	EPI_ISL_240198	A/Hawaii/97/2016	State of Hawaii Department of Health	Centers for Disease Control and Prevention
EPI870636	HA	United States	2016-Nov-26	EPI_ISL_240199	A/Oregon/22/2016	Oregon Public Health Laboratory	Centers for Disease Control and Prevention
EPI870644	HA	United States	2016-Nov-26	EPI_ISL_240200	A/Oregon/23/2016	Oregon Public Health Laboratory	Centers for Disease Control and Prevention
EPI870652	HA	United States	2016-Nov-24	EPI_ISL_240201	A/Iowa/37/2016	Iowa State Hygienic Laboratory	Centers for Disease Control and Prevention
EPI870660	HA	United States	2016-Dec-04	EPI_ISL_240202	A/Iowa/38/2016	Iowa State Hygienic Laboratory	Centers for Disease Control and Prevention
EPI870668	HA	United States	2016-Nov-25	EPI_ISL_240203	A/West Virginia/10/2016	West Virginia Office of Laboratory Services	Centers for Disease Control and Prevention
EPI870676	HA	United States	2016-Dec-07	EPI_ISL_240204	A/West Virginia/11/2016	West Virginia Office of Laboratory Services	Centers for Disease Control and Prevention
EPI870684	HA	United States	2016-Dec-02	EPI_ISL_240205	A/North Carolina/62/2016	North Carolina State Laboratory of Public Health	Centers for Disease Control and Prevention
EPI870692	HA	United States	2016-Dec-08	EPI_ISL_240206	A/North Carolina/63/2016	North Carolina State Laboratory of Public Health	Centers for Disease Control and Prevention
EPI870700	HA	United States	2016-Nov-27	EPI_ISL_240207	A/Florida/100/2016	Florida Department of Health-Tampa	Centers for Disease Control and Prevention
EPI870708	HA	United States	2016-Nov-29	EPI_ISL_240208	A/Florida/101/2016	Florida Department of Health-Tampa	Centers for Disease Control and Prevention
EPI870716	HA	United States	2016-Nov-20	EPI_ISL_240209	A/Florida/98/2016	Florida Department of Health-Tampa	Centers for Disease Control and Prevention
EPI870724	HA	United States	2016-Dec-10	EPI_ISL_240210	A/Illinois/50/2016	Illinois Department of Public Health-Carbondale	Centers for Disease Control and Prevention
EPI870731	HA	United States	2016-Dec-06	EPI_ISL_240211	A/Wisconsin/97/2016	Wisconsin State Laboratory of Hygiene	Centers for Disease Control and Prevention
EPI870746	HA	United States	2016-Dec-06	EPI_ISL_240212	A/Wisconsin/98/2016	Wisconsin State Laboratory of Hygiene	Centers for Disease Control and Prevention
EPI870762	HA	United States	2016-Dec-08	EPI_ISL_240214	A/Maine/24/2016	Maine Health and Environmental Testing Laboratory	Centers for Disease Control and Prevention
EPI870778	HA	United States	2016-Dec-14	EPI_ISL_240216	A/Maine/25/2016	Maine Health and Environmental Testing Laboratory	Centers for Disease Control and Prevention
EPI870793	HA	United States	2016-Dec-08	EPI_ISL_240218	A/Florida/103/2016	Florida Department of Health-Jacksonville	Centers for Disease Control and Prevention
EPI870809	HA	United States	2016-Dec-01	EPI_ISL_240220	A/Florida/102/2016	Florida Department of Health-Jacksonville	Centers for Disease Control and Prevention
EPI870824	HA	United States	2016-Nov-30	EPI_ISL_240222	A/Oklahoma/17/2016	Oklahoma State Department of Health	Centers for Disease Control and Prevention
EPI870840	HA	United States	2016-Dec-02	EPI_ISL_240224	A/Oklahoma/18/2016	Oklahoma State Department of Health	Centers for Disease Control and Prevention
EPI871457	HA	United States	2016-Oct-18	EPI_ISL_240303	A/Pennsylvania/90/2016	Pennsylvania Department of Health	Centers for Disease Control and Prevention
EPI871480	HA	United States	2016-Oct-18	EPI_ISL_240306	A/New York/102/2016	New York State Department of Health	Centers for Disease Control and Prevention
EPI871560	HA	United States	2016-Nov-26	EPI_ISL_240316	A/Michigan/114/2016	Michigan Department of Community Health	Centers for Disease Control and Prevention
EPI871688	HA	United States	2016-Oct-26	EPI_ISL_240332	A/New York/103/2016	New York State Department of Health	Centers for Disease Control and Prevention
EPI871712	HA	United States	2016-Nov-14	EPI_ISL_240335	A/Louisiana/26/2016	Louisiana Department of Health and Hospitals	Centers for Disease Control and Prevention
EPI871728	HA	United States	2016-Oct-03	EPI_ISL_240337	A/Wyoming/29/2016	Wyoming Public Health Laboratory	Centers for Disease Control and Prevention
EPI871736	HA	United States	2016-Nov-17	EPI_ISL_240338	A/New Jersey/26/2016	New Jersey Department of Health & Senior Services	Centers for Disease Control and Prevention
EPI871744	HA	United States	2016-Oct-03	EPI_ISL_240339	A/Washington/77/2016	Seattle & King County Public Health Lab	Centers for Disease Control and Prevention
EPI871752	HA	United States	2016-Oct-05	EPI_ISL_240340	A/California/129/2016	California Department of Health Services	Centers for Disease Control and Prevention
EPI911736	HA	United States	2017-Jan-17	EPI_ISL_248160	A/South Carolina/04/2017	South Carolina Department of Health	Centers for Disease Control and Prevention
EPI911744	HA	United States	2017-Jan-04	EPI_ISL_248161	A/South Carolina/02/2017	South Carolina Department of Health	Centers for Disease Control and Prevention
EPI911768	HA	United States	2017-Jan-11	EPI_ISL_248164	A/Indiana/05/2017	Indiana State Department of Health Laboratories	Centers for Disease Control and Prevention
EPI911776	HA	United States	2017-Jan-13	EPI_ISL_248165	A/Indiana/06/2017	Indiana State Department of Health Laboratories	Centers for Disease Control and Prevention
EPI912689	HA	United States	2017-Jan-05	EPI_ISL_248281	A/Alabama/02/2017	ADPH Bureau of Clinical Laboratories	Centers for Disease Control and Prevention
EPI912697	HA	United States	2017-Jan-04	EPI_ISL_248282	A/Alabama/01/2017	ADPH Bureau of Clinical Laboratories	Centers for Disease Control and Prevention
EPI912705	HA	United States	2017-Jan-19	EPI_ISL_248283	A/Alabama/03/2017	ADPH Bureau of Clinical Laboratories	Centers for Disease Control and Prevention
EPI912713	HA	United States	2017-Jan-23	EPI_ISL_248284	A/Alabama/04/2017	ADPH Bureau of Clinical Laboratories	Centers for Disease Control and Prevention
EPI912721	HA	United States	2017-Jan-19	EPI_ISL_248285	A/Minnesota/05/2017	Minnesota Department of Health	Centers for Disease Control and Prevention
EPI912729	HA	United States	2017-Jan-24	EPI_ISL_248286	A/Minnesota/07/2017	Minnesota Department of Health	Centers for Disease Control and Prevention
EPI912737	HA	United States	2017-Jan-23	EPI_ISL_248287	A/Oklahoma/05/2017	Oklahoma State Department of Health	Centers for Disease Control and Prevention
EPI912745	HA	United States	2017-Jan-25	EPI_ISL_248288	A/Oklahoma/06/2017	Oklahoma State Department of Health	Centers for Disease Control and Prevention
EPI912753	HA	United States	2017-Jan-26	EPI_ISL_248289	A/Texas/23/2017	Dallas County Health and Human Services	Centers for Disease Control and Prevention
EPI912761	HA	United States	2017-Jan-26	EPI_ISL_248290	A/Texas/24/2017	Dallas County Health and Human Services	Centers for Disease Control and Prevention
EPI912769	HA	United States	2017-Jan-05	EPI_ISL_248291	A/Missouri/03/2017	Missouri Department. of Health & Senior Services	Centers for Disease Control and Prevention
EPI912777	HA	United States	2017-Jan-25	EPI_ISL_248292	A/Mississippi/03/2017	Mississippi Public Health Laboratory	Centers for Disease Control and Prevention
EPI912785	HA	United States	2017-Jan-27	EPI_ISL_248293	A/Mississippi/04/2017	Mississippi Public Health Laboratory	Centers for Disease Control and Prevention
EPI912793	HA	United States	2017-Jan-27	EPI_ISL_248294	A/North Dakota/04/2017	North Dakota Department of Health	Centers for Disease Control and Prevention
EPI912801	HA	United States	2017-Jan-29	EPI_ISL_248295	A/North Dakota/05/2017	North Dakota Department of Health	Centers for Disease Control and Prevention
EPI912809	HA	United States	2017-Jan-10	EPI_ISL_248296	A/Maryland/04/2017	Maryland Department of Health and Mental Hygiene	Centers for Disease Control and Prevention
EPI912817	HA	United States	2017-Jan-12	EPI_ISL_248297	A/Maryland/05/2017	Maryland Department of Health and Mental Hygiene	Centers for Disease Control and Prevention
EPI912825	HA	United States	2017-Jan-18	EPI_ISL_248298	A/Virginia/07/2017	Virginia Division of Consolidated Laboratories	Centers for Disease Control and Prevention
EPI912833	HA	United States	2017-Jan-22	EPI_ISL_248299	A/Virginia/08/2017	Virginia Division of Consolidated Laboratories	Centers for Disease Control and Prevention
EPI912841	HA	United States	2016-Dec-27	EPI_ISL_248300	A/West Virginia/15/2016	West Virginia Office of Laboratory Services	Centers for Disease Control and Prevention
EPI912849	HA	United States	2017-Jan-14	EPI_ISL_248301	A/West Virginia/02/2017	West Virginia Office of Laboratory Services	Centers for Disease Control and Prevention
EPI912856	HA	United States	2017-Jan-26	EPI_ISL_248302	A/Florida/06/2017	Florida Department of Health-Jacksonville	Centers for Disease Control and Prevention
EPI912864	HA	United States	2017-Jan-20	EPI_ISL_248303	A/Florida/05/2017	Florida Department of Health-Jacksonville	Centers for Disease Control and Prevention
EPI912872	HA	United States	2017-Jan-27	EPI_ISL_248304	A/Massachusetts/03/2017	Massachusetts Department of Public Health	Centers for Disease Control and Prevention
EPI912880	HA	United States	2017-Jan-24	EPI_ISL_248305	A/New York/03/2017	New York State Department of Health	Centers for Disease Control and Prevention
EPI912888	HA	United States	2017-Jan-22	EPI_ISL_248306	A/New York/02/2017	New York State Department of Health	Centers for Disease Control and Prevention
EPI913309	HA	United States	2016-Nov-29	EPI_ISL_248362	A/Wisconsin/95/2016	Marshfield Clinic Research Foundation	Centers for Disease Control and Prevention
EPI913317	HA	United States	2016-Dec-05	EPI_ISL_248363	A/Washington/92/2016	Marshfield Clinic Research Foundation	Centers for Disease Control and Prevention
EPI913325	HA	United States	2016-Dec-05	EPI_ISL_248364	A/Washington/91/2016	Marshfield Clinic Research Foundation	Centers for Disease Control and Prevention
EPI913333	HA	United States	2016-Dec-13	EPI_ISL_248365	A/Wisconsin/96/2016	Marshfield Clinic Research Foundation	Centers for Disease Control and Prevention
EPI913341	HA	United States	2016-Nov-29	EPI_ISL_248366	A/Washington/87/2016	Marshfield Clinic Research Foundation	Centers for Disease Control and Prevention
EPI913349	HA	United States	2016-Dec-06	EPI_ISL_248367	A/Washington/93/2016	Marshfield Clinic Research Foundation	Centers for Disease Control and Prevention
EPI913357	HA	United States	2016-Dec-05	EPI_ISL_248368	A/Washington/90/2016	Marshfield Clinic Research Foundation	Centers for Disease Control and Prevention
EPI913365	HA	United States	2016-Dec-13	EPI_ISL_248369	A/Washington/97/2016	Marshfield Clinic Research Foundation	Centers for Disease Control and Prevention
EPI913373	HA	United States	2016-Dec-12	EPI_ISL_248370	A/Washington/94/2016	Marshfield Clinic Research Foundation	Centers for Disease Control and Prevention
EPI913381	HA	United States	2016-Dec-13	EPI_ISL_248371	A/Washington/95/2016	Marshfield Clinic Research Foundation	Centers for Disease Control and Prevention
EPI913389	HA	United States	2016-Nov-17	EPI_ISL_248372	A/Michigan/115/2016	University of Michigan SPH EPID	Centers for Disease Control and Prevention
EPI913397	HA	United States	2016-Dec-12	EPI_ISL_248373	A/Michigan/116/2016	University of Michigan SPH EPID	Centers for Disease Control and Prevention
EPI913405	HA	United States	2017-Jan-03	EPI_ISL_248374	A/Michigan/03/2017	University of Michigan SPH EPID	Centers for Disease Control and Prevention
EPI913413	HA	United States	2017-Jan-03	EPI_ISL_248375	A/Michigan/02/2017	University of Michigan SPH EPID	Centers for Disease Control and Prevention
EPI913421	HA	United States	2017-Jan-03	EPI_ISL_248376	A/Michigan/01/2017	University of Michigan SPH EPID	Centers for Disease Control and Prevention
EPI913429	HA	United States	2017-Jan-04	EPI_ISL_248377	A/Michigan/04/2017	University of Michigan SPH EPID	Centers for Disease Control and Prevention
EPI913437	HA	United States	2017-Jan-04	EPI_ISL_248378	A/Michigan/05/2017	University of Michigan SPH EPID	Centers for Disease Control and Prevention
EPI913444	HA	United States	2016-Dec-27	EPI_ISL_248379	A/Michigan/121/2016	University of Michigan SPH EPID	Centers for Disease Control and Prevention
EPI913449	HA	United States	2017-Jan-03	EPI_ISL_248380	A/Wisconsin/01/2017	Marshfield Clinic Research Foundation	Centers for Disease Control and Prevention
EPI913457	HA	United States	2016-Dec-27	EPI_ISL_248381	A/Washington/98/2016	Marshfield Clinic Research Foundation	Centers for Disease Control and Prevention
EPI913465	HA	United States	2016-Dec-27	EPI_ISL_248382	A/Washington/99/2016	Marshfield Clinic Research Foundation	Centers for Disease Control and Prevention
EPI964282	HA	United States	2016-Dec-19	EPI_ISL_256924	A/Texas/208/2016	Baylor Scott and White Health	Centers for Disease Control and Prevention
EPI964362	HA	United States	2017-Jan-09	EPI_ISL_256934	A/Wisconsin/04/2017	Marshfield Clinic Research Foundation	Centers for Disease Control and Prevention
EPI964386	HA	United States	2017-Jan-04	EPI_ISL_256937	A/Tennessee/06/2017	Vanderbilt University Medical Center	Centers for Disease Control and Prevention
EPI964394	HA	United States	2017-Jan-09	EPI_ISL_256938	A/California/23/2017	California Department of Health Services	Centers for Disease Control and Prevention
EPI964426	HA	United States	2017-Jan-31	EPI_ISL_256942	A/Connecticut/09/2017	Connecticut Department. of Public Health	Centers for Disease Control and Prevention
EPI964587	HA	United States	2017-Jan-31	EPI_ISL_256962	A/Maryland/10/2017	Maryland Department of Health and Mental Hygiene	Centers for Disease Control and Prevention
EPI964619	HA	United States	2017-Jan-15	EPI_ISL_256966	A/Michigan/20/2017	Michigan Department of Community Health	Centers for Disease Control and Prevention
EPI964730	HA	United States	2017-Jan-24	EPI_ISL_256980	A/Oregon/09/2017	Oregon Public Health Laboratory	Centers for Disease Control and Prevention
EPI964785	HA	United States	2017-Jan-24	EPI_ISL_256987	A/Rhode Island/03/2017	Rhode Island Department of Health	Centers for Disease Control and Prevention
EPI964793	HA	United States	2017-Jan-30	EPI_ISL_256988	A/Rhode Island/04/2017	Rhode Island Department of Health	Centers for Disease Control and Prevention
EPI964801	HA	United States	2017-Jan-30	EPI_ISL_256989	A/Rhode Island/04/2017	Rhode Island Department of Health	Centers for Disease Control and Prevention
EPI1004091	HA	Canada	2016-Oct-04	EPI_ISL_264579	A/Alberta/RV3112/2016	Provincial Laboratory of Public Health for Southern Alberta	Public Health Agency of Canada (PHAC)	Bastien, N.; Grenkow, D.; Hart, L.; Normand, S.; Powell, A.; Li, Y.
EPI1004093	HA	Canada	2016-Oct-04	EPI_ISL_264580	A/Alberta/RV3113/2016	Provincial Laboratory of Public Health for Southern Alberta	Public Health Agency of Canada (PHAC)	Bastien, N.; Grenkow, D.; Hart, L.; Normand, S.; Powell, A.; Li, Y.
EPI1004096	HA	Canada	2016-Oct-02	EPI_ISL_264582	A/Alberta/RV3130/2016	Provincial Laboratory of Public Health for Southern Alberta	Public Health Agency of Canada (PHAC)	Bastien, N.; Grenkow, D.; Hart, L.; Normand, S.; Powell, A.; Li, Y.
EPI1004098	HA	Canada	2016-Oct-04	EPI_ISL_264583	A/Alberta/RV3131/2016	Provincial Laboratory of Public Health for Southern Alberta	Public Health Agency of Canada (PHAC)	Bastien, N.; Grenkow, D.; Hart, L.; Normand, S.; Powell, A.; Li, Y.
EPI1004100	HA	Canada	2016-Oct-06	EPI_ISL_264584	A/Alberta/RV3132/2016	Provincial Laboratory of Public Health for Southern Alberta	Public Health Agency of Canada (PHAC)	Bastien, N.; Grenkow, D.; Hart, L.; Normand, S.; Powell, A.; Li, Y.
EPI1004101	HA	Canada	2016-Oct-28	EPI_ISL_264585	A/Alberta/RV3171/2016	Provincial Laboratory of Public Health for Southern Alberta	Public Health Agency of Canada (PHAC)	Bastien, N.; Grenkow, D.; Hart, L.; Normand, S.; Powell, A.; Li, Y.
EPI1004103	HA	Canada	2016-Nov-06	EPI_ISL_264586	A/Alberta/RV3175/2016	Provincial Laboratory of Public Health for Southern Alberta	Public Health Agency of Canada (PHAC)	Bastien, N.; Grenkow, D.; Hart, L.; Normand, S.; Powell, A.; Li, Y.
EPI1004104	HA	Canada	2016-Oct-26	EPI_ISL_264587	A/Alberta/RV3176/2016	Provincial Laboratory of Public Health for Southern Alberta	Public Health Agency of Canada (PHAC)	Bastien, N.; Grenkow, D.; Hart, L.; Normand, S.; Powell, A.; Li, Y.
EPI1004105	HA	Canada	2016-Oct-27	EPI_ISL_264588	A/Alberta/RV3177/2016	Provincial Laboratory of Public Health for Southern Alberta	Public Health Agency of Canada (PHAC)	Bastien, N.; Grenkow, D.; Hart, L.; Normand, S.; Powell, A.; Li, Y.
EPI1004107	HA	Canada	2016-Nov-11	EPI_ISL_264589	A/Alberta/RV3202/2016	Provincial Laboratory of Public Health for Southern Alberta	Public Health Agency of Canada (PHAC)	Bastien, N.; Grenkow, D.; Hart, L.; Normand, S.; Powell, A.; Li, Y.
EPI1004108	HA	Canada	2016-Nov-09	EPI_ISL_264590	A/Alberta/RV3203/2016	Provincial Laboratory of Public Health for Southern Alberta	Public Health Agency of Canada (PHAC)	Bastien, N.; Grenkow, D.; Hart, L.; Normand, S.; Powell, A.; Li, Y.
EPI1004109	HA	Canada	2016-Nov-09	EPI_ISL_264591	A/Alberta/RV3204/2016	Provincial Laboratory of Public Health for Southern Alberta	Public Health Agency of Canada (PHAC)	Bastien, N.; Grenkow, D.; Hart, L.; Normand, S.; Powell, A.; Li, Y.
EPI1004110	HA	Canada	2016-Oct-18	EPI_ISL_264592	A/Alberta/RV3206/2016	Provincial Laboratory of Public Health for Southern Alberta	Public Health Agency of Canada (PHAC)	Bastien, N.; Grenkow, D.; Hart, L.; Normand, S.; Powell, A.; Li, Y.
EPI1004111	HA	Canada	2016-Nov-01	EPI_ISL_264593	A/Alberta/RV3207/2016	Provincial Laboratory of Public Health for Southern Alberta	Public Health Agency of Canada (PHAC)	Bastien, N.; Grenkow, D.; Hart, L.; Normand, S.; Powell, A.; Li, Y.
EPI1004112	HA	Canada	2016-Nov-02	EPI_ISL_264594	A/Alberta/RV3208/2016	Provincial Laboratory of Public Health for Southern Alberta	Public Health Agency of Canada (PHAC)	Bastien, N.; Grenkow, D.; Hart, L.; Normand, S.; Powell, A.; Li, Y.
EPI1004113	HA	Canada	2016-Nov-02	EPI_ISL_264595	A/Alberta/RV3209/2016	Provincial Laboratory of Public Health for Southern Alberta	Public Health Agency of Canada (PHAC)	Bastien, N.; Grenkow, D.; Hart, L.; Normand, S.; Powell, A.; Li, Y.
EPI1004114	HA	Canada	2016-Nov-04	EPI_ISL_264596	A/Alberta/RV3210/2016	Provincial Laboratory of Public Health for Southern Alberta	Public Health Agency of Canada (PHAC)	Bastien, N.; Grenkow, D.; Hart, L.; Normand, S.; Powell, A.; Li, Y.
EPI1004115	HA	Canada	2016-Nov-08	EPI_ISL_264597	A/Alberta/RV3211/2016	Provincial Laboratory of Public Health for Southern Alberta	Public Health Agency of Canada (PHAC)	Bastien, N.; Grenkow, D.; Hart, L.; Normand, S.; Powell, A.; Li, Y.
EPI1004116	HA	Canada	2016-Nov-08	EPI_ISL_264598	A/Alberta/RV3212/2016	Provincial Laboratory of Public Health for Southern Alberta	Public Health Agency of Canada (PHAC)	Bastien, N.; Grenkow, D.; Hart, L.; Normand, S.; Powell, A.; Li, Y.
EPI1004117	HA	Canada	2016-Nov-08	EPI_ISL_264599	A/Alberta/RV3213/2016	Provincial Laboratory of Public Health for Southern Alberta	Public Health Agency of Canada (PHAC)	Bastien, N.; Grenkow, D.; Hart, L.; Normand, S.; Powell, A.; Li, Y.
EPI1004118	HA	Canada	2016-Nov-09	EPI_ISL_264600	A/Alberta/RV3214/2016	Provincial Laboratory of Public Health for Southern Alberta	Public Health Agency of Canada (PHAC)	Bastien, N.; Grenkow, D.; Hart, L.; Normand, S.; Powell, A.; Li, Y.
EPI1004119	HA	Canada	2016-Nov-12	EPI_ISL_264601	A/Alberta/RV3228/2016	Provincial Laboratory of Public Health for Southern Alberta	Public Health Agency of Canada (PHAC)	Bastien, N.; Grenkow, D.; Hart, L.; Normand, S.; Powell, A.; Li, Y.
EPI1004120	HA	Canada	2016-Nov-10	EPI_ISL_264602	A/Alberta/RV3229/2016	Provincial Laboratory of Public Health for Southern Alberta	Public Health Agency of Canada (PHAC)	Bastien, N.; Grenkow, D.; Hart, L.; Normand, S.; Powell, A.; Li, Y.
EPI1004121	HA	Canada	2016-Nov-16	EPI_ISL_264603	A/Alberta/RV3230/2016	Provincial Laboratory of Public Health for Southern Alberta	Public Health Agency of Canada (PHAC)	Bastien, N.; Grenkow, D.; Hart, L.; Normand, S.; Powell, A.; Li, Y.
EPI1004122	HA	Canada	2016-Nov-16	EPI_ISL_264604	A/Alberta/RV0015/2017	Provincial Laboratory of Public Health for Southern Alberta	Public Health Agency of Canada (PHAC)	Bastien, N.; Grenkow, D.; Hart, L.; Normand, S.; Powell, A.; Li, Y.
EPI1004123	HA	Canada	2016-Nov-10	EPI_ISL_264605	A/Alberta/RV0016/2017	Provincial Laboratory of Public Health for Southern Alberta	Public Health Agency of Canada (PHAC)	Bastien, N.; Grenkow, D.; Hart, L.; Normand, S.; Powell, A.; Li, Y.
EPI1004124	HA	Canada	2016-Nov-17	EPI_ISL_264606	A/Alberta/RV0017/2017	Provincial Laboratory of Public Health for Southern Alberta	Public Health Agency of Canada (PHAC)	Bastien, N.; Grenkow, D.; Hart, L.; Normand, S.; Powell, A.; Li, Y.
EPI1004125	HA	Canada	2016-Nov-21	EPI_ISL_264607	A/Alberta/RV0018/2017	Provincial Laboratory of Public Health for Southern Alberta	Public Health Agency of Canada (PHAC)	Bastien, N.; Grenkow, D.; Hart, L.; Normand, S.; Powell, A.; Li, Y.
EPI1004126	HA	Canada	2016-Nov-22	EPI_ISL_264608	A/Alberta/RV0019/2017	Provincial Laboratory of Public Health for Southern Alberta	Public Health Agency of Canada (PHAC)	Bastien, N.; Grenkow, D.; Hart, L.; Normand, S.; Powell, A.; Li, Y.
EPI1004127	HA	Canada	2016-Nov-22	EPI_ISL_264609	A/Alberta/RV0020/2017	Provincial Laboratory of Public Health for Southern Alberta	Public Health Agency of Canada (PHAC)	Bastien, N.; Grenkow, D.; Hart, L.; Normand, S.; Powell, A.; Li, Y.
EPI1004128	HA	Canada	2016-Nov-21	EPI_ISL_264610	A/Alberta/RV0021/2017	Provincial Laboratory of Public Health for Southern Alberta	Public Health Agency of Canada (PHAC)	Bastien, N.; Grenkow, D.; Hart, L.; Normand, S.; Powell, A.; Li, Y.
EPI1004129	HA	Canada	2016-Nov-25	EPI_ISL_264611	A/Alberta/RV0022/2017	Provincial Laboratory of Public Health for Southern Alberta	Public Health Agency of Canada (PHAC)	Bastien, N.; Grenkow, D.; Hart, L.; Normand, S.; Powell, A.; Li, Y.
EPI1004130	HA	Canada	2016-Nov-28	EPI_ISL_264612	A/Alberta/RV0023/2017	Provincial Laboratory of Public Health for Southern Alberta	Public Health Agency of Canada (PHAC)	Bastien, N.; Grenkow, D.; Hart, L.; Normand, S.; Powell, A.; Li, Y.
EPI1004131	HA	Canada	2016-Nov-29	EPI_ISL_264613	A/Alberta/RV0024/2017	Provincial Laboratory of Public Health for Southern Alberta	Public Health Agency of Canada (PHAC)	Bastien, N.; Grenkow, D.; Hart, L.; Normand, S.; Powell, A.; Li, Y.
EPI1004132	HA	Canada	2016-Nov-30	EPI_ISL_264614	A/Alberta/RV0025/2017	Provincial Laboratory of Public Health for Southern Alberta	Public Health Agency of Canada (PHAC)	Bastien, N.; Grenkow, D.; Hart, L.; Normand, S.; Powell, A.; Li, Y.
EPI1004133	HA	Canada	2016-Dec-02	EPI_ISL_264615	A/Alberta/RV0026/2017	Provincial Laboratory of Public Health for Southern Alberta	Public Health Agency of Canada (PHAC)	Bastien, N.; Grenkow, D.; Hart, L.; Normand, S.; Powell, A.; Li, Y.
EPI1004134	HA	Canada	2016-Nov-25	EPI_ISL_264616	A/Alberta/RV0027/2017	Provincial Laboratory of Public Health for Southern Alberta	Public Health Agency of Canada (PHAC)	Bastien, N.; Grenkow, D.; Hart, L.; Normand, S.; Powell, A.; Li, Y.
EPI1004135	HA	Canada	2016-Nov-28	EPI_ISL_264617	A/Alberta/RV0028/2017	Provincial Laboratory of Public Health for Southern Alberta	Public Health Agency of Canada (PHAC)	Bastien, N.; Grenkow, D.; Hart, L.; Normand, S.; Powell, A.; Li, Y.
EPI1004136	HA	Canada	2016-Nov-28	EPI_ISL_264618	A/Alberta/RV0029/2017	Provincial Laboratory of Public Health for Southern Alberta	Public Health Agency of Canada (PHAC)	Bastien, N.; Grenkow, D.; Hart, L.; Normand, S.; Powell, A.; Li, Y.
EPI1004137	HA	Canada	2016-Nov-28	EPI_ISL_264619	A/Alberta/RV0030/2017	Provincial Laboratory of Public Health for Southern Alberta	Public Health Agency of Canada (PHAC)	Bastien, N.; Grenkow, D.; Hart, L.; Normand, S.; Powell, A.; Li, Y.
EPI1004138	HA	Canada	2016-Nov-29	EPI_ISL_264620	A/Alberta/RV0031/2017	Provincial Laboratory of Public Health for Southern Alberta	Public Health Agency of Canada (PHAC)	Bastien, N.; Grenkow, D.; Hart, L.; Normand, S.; Powell, A.; Li, Y.
EPI1004139	HA	Canada	2016-Nov-29	EPI_ISL_264621	A/Alberta/RV0032/2017	Provincial Laboratory of Public Health for Southern Alberta	Public Health Agency of Canada (PHAC)	Bastien, N.; Grenkow, D.; Hart, L.; Normand, S.; Powell, A.; Li, Y.
EPI1004140	HA	Canada	2016-Nov-30	EPI_ISL_264622	A/Alberta/RV0033/2017	Provincial Laboratory of Public Health for Southern Alberta	Public Health Agency of Canada (PHAC)	Bastien, N.; Grenkow, D.; Hart, L.; Normand, S.; Powell, A.; Li, Y.
EPI1004141	HA	Canada	2016-Nov-30	EPI_ISL_264623	A/Alberta/RV0034/2017	Provincial Laboratory of Public Health for Southern Alberta	Public Health Agency of Canada (PHAC)	Bastien, N.; Grenkow, D.; Hart, L.; Normand, S.; Powell, A.; Li, Y.
EPI1004143	HA	Canada	2016-Dec-02	EPI_ISL_264624	A/Alberta/RV0035/2017	Provincial Laboratory of Public Health for Southern Alberta	Public Health Agency of Canada (PHAC)	Bastien, N.; Grenkow, D.; Hart, L.; Normand, S.; Powell, A.; Li, Y.
EPI1004144	HA	Canada	2016-Dec-01	EPI_ISL_264625	A/Alberta/RV0036/2017	Provincial Laboratory of Public Health for Southern Alberta	Public Health Agency of Canada (PHAC)	Bastien, N.; Grenkow, D.; Hart, L.; Normand, S.; Powell, A.; Li, Y.
EPI1004145	HA	Canada	2016-Dec-01	EPI_ISL_264626	A/Alberta/RV0037/2017	Provincial Laboratory of Public Health for Southern Alberta	Public Health Agency of Canada (PHAC)	Bastien, N.; Grenkow, D.; Hart, L.; Normand, S.; Powell, A.; Li, Y.
EPI1004146	HA	Canada	2016-Dec-02	EPI_ISL_264627	A/Alberta/RV0038/2017	Provincial Laboratory of Public Health for Southern Alberta	Public Health Agency of Canada (PHAC)	Bastien, N.; Grenkow, D.; Hart, L.; Normand, S.; Powell, A.; Li, Y.
EPI1004147	HA	Canada	2016-Dec-01	EPI_ISL_264628	A/Alberta/RV0039/2017	Provincial Laboratory of Public Health for Southern Alberta	Public Health Agency of Canada (PHAC)	Bastien, N.; Grenkow, D.; Hart, L.; Normand, S.; Powell, A.; Li, Y.
EPI1004148	HA	Canada	2016-Dec-09	EPI_ISL_264629	A/Alberta/RV0040/2017	Provincial Laboratory of Public Health for Southern Alberta	Public Health Agency of Canada (PHAC)	Bastien, N.; Grenkow, D.; Hart, L.; Normand, S.; Powell, A.; Li, Y.
EPI1004149	HA	Canada	2016-Dec-05	EPI_ISL_264630	A/Alberta/RV0041/2017	Provincial Laboratory of Public Health for Southern Alberta	Public Health Agency of Canada (PHAC)	Bastien, N.; Grenkow, D.; Hart, L.; Normand, S.; Powell, A.; Li, Y.
EPI1004150	HA	Canada	2016-Dec-05	EPI_ISL_264631	A/Alberta/RV0042/2017	Provincial Laboratory of Public Health for Southern Alberta	Public Health Agency of Canada (PHAC)	Bastien, N.; Grenkow, D.; Hart, L.; Normand, S.; Powell, A.; Li, Y.
EPI1004151	HA	Canada	2016-Dec-05	EPI_ISL_264632	A/Alberta/RV0043/2017	Provincial Laboratory of Public Health for Southern Alberta	Public Health Agency of Canada (PHAC)	Bastien, N.; Grenkow, D.; Hart, L.; Normand, S.; Powell, A.; Li, Y.
EPI1004152	HA	Canada	2016-Dec-06	EPI_ISL_264633	A/Alberta/RV0044/2017	Provincial Laboratory of Public Health for Southern Alberta	Public Health Agency of Canada (PHAC)	Bastien, N.; Grenkow, D.; Hart, L.; Normand, S.; Powell, A.; Li, Y.
EPI1004153	HA	Canada	2016-Dec-07	EPI_ISL_264634	A/Alberta/RV0045/2017	Provincial Laboratory of Public Health for Southern Alberta	Public Health Agency of Canada (PHAC)	Bastien, N.; Grenkow, D.; Hart, L.; Normand, S.; Powell, A.; Li, Y.
EPI1004154	HA	Canada	2016-Dec-09	EPI_ISL_264635	A/Alberta/RV0046/2017	Provincial Laboratory of Public Health for Southern Alberta	Public Health Agency of Canada (PHAC)	Bastien, N.; Grenkow, D.; Hart, L.; Normand, S.; Powell, A.; Li, Y.
EPI1004155	HA	Canada	2016-Dec-03	EPI_ISL_264636	A/Alberta/RV0047/2017	Provincial Laboratory of Public Health for Southern Alberta	Public Health Agency of Canada (PHAC)	Bastien, N.; Grenkow, D.; Hart, L.; Normand, S.; Powell, A.; Li, Y.
EPI1004156	HA	Canada	2016-Dec-02	EPI_ISL_264637	A/Alberta/RV0048/2017	Provincial Laboratory of Public Health for Southern Alberta	Public Health Agency of Canada (PHAC)	Bastien, N.; Grenkow, D.; Hart, L.; Normand, S.; Powell, A.; Li, Y.
EPI1004157	HA	Canada	2016-Dec-05	EPI_ISL_264638	A/Alberta/RV0049/2017	Provincial Laboratory of Public Health for Southern Alberta	Public Health Agency of Canada (PHAC)	Bastien, N.; Grenkow, D.; Hart, L.; Normand, S.; Powell, A.; Li, Y.
EPI1004158	HA	Canada	2016-Dec-05	EPI_ISL_264639	A/Alberta/RV0050/2017	Provincial Laboratory of Public Health for Southern Alberta	Public Health Agency of Canada (PHAC)	Bastien, N.; Grenkow, D.; Hart, L.; Normand, S.; Powell, A.; Li, Y.
EPI1004159	HA	Canada	2016-Dec-05	EPI_ISL_264640	A/Alberta/RV0051/2017	Provincial Laboratory of Public Health for Southern Alberta	Public Health Agency of Canada (PHAC)	Bastien, N.; Grenkow, D.; Hart, L.; Normand, S.; Powell, A.; Li, Y.
EPI1004160	HA	Canada	2016-Dec-05	EPI_ISL_264641	A/Alberta/RV0052/2017	Provincial Laboratory of Public Health for Southern Alberta	Public Health Agency of Canada (PHAC)	Bastien, N.; Grenkow, D.; Hart, L.; Normand, S.; Powell, A.; Li, Y.
EPI1004161	HA	Canada	2016-Dec-02	EPI_ISL_264642	A/Alberta/RV0053/2017	Provincial Laboratory of Public Health for Southern Alberta	Public Health Agency of Canada (PHAC)	Bastien, N.; Grenkow, D.; Hart, L.; Normand, S.; Powell, A.; Li, Y.
EPI1004162	HA	Canada	2016-Dec-05	EPI_ISL_264643	A/Alberta/RV0054/2017	Provincial Laboratory of Public Health for Southern Alberta	Public Health Agency of Canada (PHAC)	Bastien, N.; Grenkow, D.; Hart, L.; Normand, S.; Powell, A.; Li, Y.
EPI1004163	HA	Canada	2016-Dec-05	EPI_ISL_264644	A/Alberta/RV0055/2017	Provincial Laboratory of Public Health for Southern Alberta	Public Health Agency of Canada (PHAC)	Bastien, N.; Grenkow, D.; Hart, L.; Normand, S.; Powell, A.; Li, Y.
EPI1004164	HA	Canada	2016-Dec-06	EPI_ISL_264645	A/Alberta/RV0056/2017	Provincial Laboratory of Public Health for Southern Alberta	Public Health Agency of Canada (PHAC)	Bastien, N.; Grenkow, D.; Hart, L.; Normand, S.; Powell, A.; Li, Y.
EPI1004165	HA	Canada	2016-Dec-06	EPI_ISL_264646	A/Alberta/RV0057/2017	Provincial Laboratory of Public Health for Southern Alberta	Public Health Agency of Canada (PHAC)	Bastien, N.; Grenkow, D.; Hart, L.; Normand, S.; Powell, A.; Li, Y.
EPI1004166	HA	Canada	2016-Dec-06	EPI_ISL_264647	A/Alberta/RV0058/2017	Provincial Laboratory of Public Health for Southern Alberta	Public Health Agency of Canada (PHAC)	Bastien, N.; Grenkow, D.; Hart, L.; Normand, S.; Powell, A.; Li, Y.
EPI1004167	HA	Canada	2016-Dec-06	EPI_ISL_264648	A/Alberta/RV0059/2017	Provincial Laboratory of Public Health for Southern Alberta	Public Health Agency of Canada (PHAC)	Bastien, N.; Grenkow, D.; Hart, L.; Normand, S.; Powell, A.; Li, Y.
EPI1004168	HA	Canada	2016-Dec-06	EPI_ISL_264649	A/Alberta/RV0060/2017	Provincial Laboratory of Public Health for Southern Alberta	Public Health Agency of Canada (PHAC)	Bastien, N.; Grenkow, D.; Hart, L.; Normand, S.; Powell, A.; Li, Y.
EPI1004169	HA	Canada	2016-Dec-06	EPI_ISL_264650	A/Alberta/RV0061/2017	Provincial Laboratory of Public Health for Southern Alberta	Public Health Agency of Canada (PHAC)	Bastien, N.; Grenkow, D.; Hart, L.; Normand, S.; Powell, A.; Li, Y.
EPI1004170	HA	Canada	2016-Dec-07	EPI_ISL_264651	A/Alberta/RV0062/2017	Provincial Laboratory of Public Health for Southern Alberta	Public Health Agency of Canada (PHAC)	Bastien, N.; Grenkow, D.; Hart, L.; Normand, S.; Powell, A.; Li, Y.
EPI1004171	HA	Canada	2016-Dec-07	EPI_ISL_264652	A/Alberta/RV0063/2017	Provincial Laboratory of Public Health for Southern Alberta	Public Health Agency of Canada (PHAC)	Bastien, N.; Grenkow, D.; Hart, L.; Normand, S.; Powell, A.; Li, Y.
EPI1004172	HA	Canada	2016-Dec-07	EPI_ISL_264653	A/Alberta/RV0064/2017	Provincial Laboratory of Public Health for Southern Alberta	Public Health Agency of Canada (PHAC)	Bastien, N.; Grenkow, D.; Hart, L.; Normand, S.; Powell, A.; Li, Y.
EPI1004173	HA	Canada	2016-Dec-08	EPI_ISL_264654	A/Alberta/RV0065/2017	Provincial Laboratory of Public Health for Southern Alberta	Public Health Agency of Canada (PHAC)	Bastien, N.; Grenkow, D.; Hart, L.; Normand, S.; Powell, A.; Li, Y.
EPI1004174	HA	Canada	2016-Dec-13	EPI_ISL_264655	A/Alberta/RV0066/2017	Provincial Laboratory of Public Health for Southern Alberta	Public Health Agency of Canada (PHAC)	Bastien, N.; Grenkow, D.; Hart, L.; Normand, S.; Powell, A.; Li, Y.
EPI1004175	HA	Canada	2016-Dec-13	EPI_ISL_264656	A/Alberta/RV0067/2017	Provincial Laboratory of Public Health for Southern Alberta	Public Health Agency of Canada (PHAC)	Bastien, N.; Grenkow, D.; Hart, L.; Normand, S.; Powell, A.; Li, Y.
EPI1004176	HA	Canada	2016-Dec-13	EPI_ISL_264657	A/Alberta/RV0068/2017	Provincial Laboratory of Public Health for Southern Alberta	Public Health Agency of Canada (PHAC)	Bastien, N.; Grenkow, D.; Hart, L.; Normand, S.; Powell, A.; Li, Y.
EPI1004177	HA	Canada	2016-Dec-13	EPI_ISL_264658	A/Alberta/RV0069/2017	Provincial Laboratory of Public Health for Southern Alberta	Public Health Agency of Canada (PHAC)	Bastien, N.; Grenkow, D.; Hart, L.; Normand, S.; Powell, A.; Li, Y.
EPI1004179	HA	Canada	2016-Dec-14	EPI_ISL_264659	A/Alberta/RV0070/2017	Provincial Laboratory of Public Health for Southern Alberta	Public Health Agency of Canada (PHAC)	Bastien, N.; Grenkow, D.; Hart, L.; Normand, S.; Powell, A.; Li, Y.
EPI1004180	HA	Canada	2016-Dec-14	EPI_ISL_264660	A/Alberta/RV0071/2017	Provincial Laboratory of Public Health for Southern Alberta	Public Health Agency of Canada (PHAC)	Bastien, N.; Grenkow, D.; Hart, L.; Normand, S.; Powell, A.; Li, Y.
EPI1004181	HA	Canada	2016-Dec-14	EPI_ISL_264661	A/Alberta/RV0072/2017	Provincial Laboratory of Public Health for Southern Alberta	Public Health Agency of Canada (PHAC)	Bastien, N.; Grenkow, D.; Hart, L.; Normand, S.; Powell, A.; Li, Y.
EPI1004182	HA	Canada	2016-Dec-06	EPI_ISL_264662	A/Alberta/RV0073/2017	Provincial Laboratory of Public Health for Southern Alberta	Public Health Agency of Canada (PHAC)	Bastien, N.; Grenkow, D.; Hart, L.; Normand, S.; Powell, A.; Li, Y.
EPI1004183	HA	Canada	2016-Dec-01	EPI_ISL_264663	A/Alberta/RV0074/2017	Provincial Laboratory of Public Health for Southern Alberta	Public Health Agency of Canada (PHAC)	Bastien, N.; Grenkow, D.; Hart, L.; Normand, S.; Powell, A.; Li, Y.
EPI1004184	HA	Canada	2016-Dec-14	EPI_ISL_264664	A/Alberta/RV0255/2017	Provincial Laboratory of Public Health for Southern Alberta	Public Health Agency of Canada (PHAC)	Bastien, N.; Grenkow, D.; Hart, L.; Normand, S.; Powell, A.; Li, Y.
EPI1004185	HA	Canada	2016-Dec-19	EPI_ISL_264665	A/Alberta/RV0256/2017	Provincial Laboratory of Public Health for Southern Alberta	Public Health Agency of Canada (PHAC)	Bastien, N.; Grenkow, D.; Hart, L.; Normand, S.; Powell, A.; Li, Y.
EPI1004186	HA	Canada	2016-Dec-19	EPI_ISL_264666	A/Alberta/RV0257/2017	Provincial Laboratory of Public Health for Southern Alberta	Public Health Agency of Canada (PHAC)	Bastien, N.; Grenkow, D.; Hart, L.; Normand, S.; Powell, A.; Li, Y.
EPI1004187	HA	Canada	2016-Dec-27	EPI_ISL_264667	A/Alberta/RV0258/2017	Provincial Laboratory of Public Health for Southern Alberta	Public Health Agency of Canada (PHAC)	Bastien, N.; Grenkow, D.; Hart, L.; Normand, S.; Powell, A.; Li, Y.
EPI1004188	HA	Canada	2016-Dec-29	EPI_ISL_264668	A/Alberta/RV0259/2017	Provincial Laboratory of Public Health for Southern Alberta	Public Health Agency of Canada (PHAC)	Bastien, N.; Grenkow, D.; Hart, L.; Normand, S.; Powell, A.; Li, Y.
EPI1004189	HA	Canada	2017-Jan-01	EPI_ISL_264669	A/Alberta/RV0260/2017	Provincial Laboratory of Public Health for Southern Alberta	Public Health Agency of Canada (PHAC)	Bastien, N.; Grenkow, D.; Hart, L.; Normand, S.; Powell, A.; Li, Y.
EPI1004190	HA	Canada	2017-Jan-02	EPI_ISL_264670	A/Alberta/RV0261/2017	Provincial Laboratory of Public Health for Southern Alberta	Public Health Agency of Canada (PHAC)	Bastien, N.; Grenkow, D.; Hart, L.; Normand, S.; Powell, A.; Li, Y.
EPI1004191	HA	Canada	2017-Jan-05	EPI_ISL_264671	A/Alberta/RV0262/2017	Provincial Laboratory of Public Health for Southern Alberta	Public Health Agency of Canada (PHAC)	Bastien, N.; Grenkow, D.; Hart, L.; Normand, S.; Powell, A.; Li, Y.
EPI1004192	HA	Canada	2016-Dec-17	EPI_ISL_264672	A/Alberta/RV0263/2017	Provincial Laboratory of Public Health for Southern Alberta	Public Health Agency of Canada (PHAC)	Bastien, N.; Grenkow, D.; Hart, L.; Normand, S.; Powell, A.; Li, Y.
EPI1004193	HA	Canada	2016-Dec-19	EPI_ISL_264673	A/Alberta/RV0264/2017	Provincial Laboratory of Public Health for Southern Alberta	Public Health Agency of Canada (PHAC)	Bastien, N.; Grenkow, D.; Hart, L.; Normand, S.; Powell, A.; Li, Y.
EPI1004194	HA	Canada	2016-Dec-19	EPI_ISL_264674	A/Alberta/RV0265/2017	Provincial Laboratory of Public Health for Southern Alberta	Public Health Agency of Canada (PHAC)	Bastien, N.; Grenkow, D.; Hart, L.; Normand, S.; Powell, A.; Li, Y.
EPI1004195	HA	Canada	2016-Dec-19	EPI_ISL_264675	A/Alberta/RV0266/2017	Provincial Laboratory of Public Health for Southern Alberta	Public Health Agency of Canada (PHAC)	Bastien, N.; Grenkow, D.; Hart, L.; Normand, S.; Powell, A.; Li, Y.
EPI1004196	HA	Canada	2016-Dec-19	EPI_ISL_264676	A/Alberta/RV0267/2017	Provincial Laboratory of Public Health for Southern Alberta	Public Health Agency of Canada (PHAC)	Bastien, N.; Grenkow, D.; Hart, L.; Normand, S.; Powell, A.; Li, Y.
EPI1004197	HA	Canada	2016-Dec-20	EPI_ISL_264677	A/Alberta/RV0268/2017	Provincial Laboratory of Public Health for Southern Alberta	Public Health Agency of Canada (PHAC)	Bastien, N.; Grenkow, D.; Hart, L.; Normand, S.; Powell, A.; Li, Y.
EPI1004198	HA	Canada	2016-Dec-20	EPI_ISL_264678	A/Alberta/RV0269/2017	Provincial Laboratory of Public Health for Southern Alberta	Public Health Agency of Canada (PHAC)	Bastien, N.; Grenkow, D.; Hart, L.; Normand, S.; Powell, A.; Li, Y.
EPI1004199	HA	Canada	2016-Dec-20	EPI_ISL_264679	A/Alberta/RV0270/2017	Provincial Laboratory of Public Health for Southern Alberta	Public Health Agency of Canada (PHAC)	Bastien, N.; Grenkow, D.; Hart, L.; Normand, S.; Powell, A.; Li, Y.
EPI1004200	HA	Canada	2016-Dec-21	EPI_ISL_264680	A/Alberta/RV0271/2017	Provincial Laboratory of Public Health for Southern Alberta	Public Health Agency of Canada (PHAC)	Bastien, N.; Grenkow, D.; Hart, L.; Normand, S.; Powell, A.; Li, Y.
EPI1004201	HA	Canada	2016-Dec-25	EPI_ISL_264681	A/Alberta/RV0272/2017	Provincial Laboratory of Public Health for Southern Alberta	Public Health Agency of Canada (PHAC)	Bastien, N.; Grenkow, D.; Hart, L.; Normand, S.; Powell, A.; Li, Y.
EPI1004202	HA	Canada	2016-Dec-22	EPI_ISL_264682	A/Alberta/RV0273/2017	Provincial Laboratory of Public Health for Southern Alberta	Public Health Agency of Canada (PHAC)	Bastien, N.; Grenkow, D.; Hart, L.; Normand, S.; Powell, A.; Li, Y.
EPI1004203	HA	Canada	2016-Dec-27	EPI_ISL_264683	A/Alberta/RV0274/2017	Provincial Laboratory of Public Health for Southern Alberta	Public Health Agency of Canada (PHAC)	Bastien, N.; Grenkow, D.; Hart, L.; Normand, S.; Powell, A.; Li, Y.
EPI1004204	HA	Canada	2016-Dec-29	EPI_ISL_264684	A/Alberta/RV0275/2017	Provincial Laboratory of Public Health for Southern Alberta	Public Health Agency of Canada (PHAC)	Bastien, N.; Grenkow, D.; Hart, L.; Normand, S.; Powell, A.; Li, Y.
EPI1004205	HA	Canada	2016-Dec-31	EPI_ISL_264685	A/Alberta/RV0276/2017	Provincial Laboratory of Public Health for Southern Alberta	Public Health Agency of Canada (PHAC)	Bastien, N.; Grenkow, D.; Hart, L.; Normand, S.; Powell, A.; Li, Y.
EPI1004206	HA	Canada	2016-Dec-29	EPI_ISL_264686	A/Alberta/RV0277/2017	Provincial Laboratory of Public Health for Southern Alberta	Public Health Agency of Canada (PHAC)	Bastien, N.; Grenkow, D.; Hart, L.; Normand, S.; Powell, A.; Li, Y.
EPI1004207	HA	Canada	2016-Dec-30	EPI_ISL_264687	A/Alberta/RV0278/2017	Provincial Laboratory of Public Health for Southern Alberta	Public Health Agency of Canada (PHAC)	Bastien, N.; Grenkow, D.; Hart, L.; Normand, S.; Powell, A.; Li, Y.
EPI1004208	HA	Canada	2017-Jan-02	EPI_ISL_264688	A/Alberta/RV0279/2017	Provincial Laboratory of Public Health for Southern Alberta	Public Health Agency of Canada (PHAC)	Bastien, N.; Grenkow, D.; Hart, L.; Normand, S.; Powell, A.; Li, Y.
EPI1004209	HA	Canada	2017-Jan-02	EPI_ISL_264689	A/Alberta/RV0280/2017	Provincial Laboratory of Public Health for Southern Alberta	Public Health Agency of Canada (PHAC)	Bastien, N.; Grenkow, D.; Hart, L.; Normand, S.; Powell, A.; Li, Y.
EPI1004210	HA	Canada	2017-Jan-04	EPI_ISL_264690	A/Alberta/RV0281/2017	Provincial Laboratory of Public Health for Southern Alberta	Public Health Agency of Canada (PHAC)	Bastien, N.; Grenkow, D.; Hart, L.; Normand, S.; Powell, A.; Li, Y.
EPI1004211	HA	Canada	2016-Dec-19	EPI_ISL_264691	A/Alberta/RV0282/2017	Provincial Laboratory of Public Health for Southern Alberta	Public Health Agency of Canada (PHAC)	Bastien, N.; Grenkow, D.; Hart, L.; Normand, S.; Powell, A.; Li, Y.
EPI1004212	HA	Canada	2016-Dec-26	EPI_ISL_264692	A/Alberta/RV0283/2017	Provincial Laboratory of Public Health for Southern Alberta	Public Health Agency of Canada (PHAC)	Bastien, N.; Grenkow, D.; Hart, L.; Normand, S.; Powell, A.; Li, Y.
EPI1004213	HA	Canada	2016-Dec-21	EPI_ISL_264693	A/Alberta/RV0284/2017	Provincial Laboratory of Public Health for Southern Alberta	Public Health Agency of Canada (PHAC)	Bastien, N.; Grenkow, D.; Hart, L.; Normand, S.; Powell, A.; Li, Y.
EPI1004214	HA	Canada	2016-Dec-29	EPI_ISL_264694	A/Alberta/RV0285/2017	Provincial Laboratory of Public Health for Southern Alberta	Public Health Agency of Canada (PHAC)	Bastien, N.; Grenkow, D.; Hart, L.; Normand, S.; Powell, A.; Li, Y.
EPI1004215	HA	Canada	2016-Dec-30	EPI_ISL_264695	A/Alberta/RV0286/2017	Provincial Laboratory of Public Health for Southern Alberta	Public Health Agency of Canada (PHAC)	Bastien, N.; Grenkow, D.; Hart, L.; Normand, S.; Powell, A.; Li, Y.
EPI1004216	HA	Canada	2016-Dec-30	EPI_ISL_264696	A/Alberta/RV0287/2017	Provincial Laboratory of Public Health for Southern Alberta	Public Health Agency of Canada (PHAC)	Bastien, N.; Grenkow, D.; Hart, L.; Normand, S.; Powell, A.; Li, Y.
EPI1004217	HA	Canada	2016-Dec-30	EPI_ISL_264697	A/Alberta/RV0288/2017	Provincial Laboratory of Public Health for Southern Alberta	Public Health Agency of Canada (PHAC)	Bastien, N.; Grenkow, D.; Hart, L.; Normand, S.; Powell, A.; Li, Y.
EPI1004219	HA	Canada	2017-Jan-07	EPI_ISL_264698	A/Alberta/RV0405/2017	Provincial Laboratory of Public Health for Southern Alberta	Public Health Agency of Canada (PHAC)	Bastien, N.; Grenkow, D.; Hart, L.; Normand, S.; Powell, A.; Li, Y.
EPI1004220	HA	Canada	2017-Jan-10	EPI_ISL_264699	A/Alberta/RV0406/2017	Provincial Laboratory of Public Health for Southern Alberta	Public Health Agency of Canada (PHAC)	Bastien, N.; Grenkow, D.; Hart, L.; Normand, S.; Powell, A.; Li, Y.
EPI1004221	HA	Canada	2017-Jan-10	EPI_ISL_264700	A/Alberta/RV0407/2017	Provincial Laboratory of Public Health for Southern Alberta	Public Health Agency of Canada (PHAC)	Bastien, N.; Grenkow, D.; Hart, L.; Normand, S.; Powell, A.; Li, Y.
EPI1004222	HA	Canada	2017-Jan-10	EPI_ISL_264701	A/Alberta/RV0408/2017	Provincial Laboratory of Public Health for Southern Alberta	Public Health Agency of Canada (PHAC)	Bastien, N.; Grenkow, D.; Hart, L.; Normand, S.; Powell, A.; Li, Y.
EPI1004223	HA	Canada	2017-Jan-08	EPI_ISL_264702	A/Alberta/RV0409/2017	Provincial Laboratory of Public Health for Southern Alberta	Public Health Agency of Canada (PHAC)	Bastien, N.; Grenkow, D.; Hart, L.; Normand, S.; Powell, A.; Li, Y.
EPI1004224	HA	Canada	2017-Jan-07	EPI_ISL_264703	A/Alberta/RV0410/2017	Provincial Laboratory of Public Health for Southern Alberta	Public Health Agency of Canada (PHAC)	Bastien, N.; Grenkow, D.; Hart, L.; Normand, S.; Powell, A.; Li, Y.
EPI1004225	HA	Canada	2017-Jan-09	EPI_ISL_264704	A/Alberta/RV0411/2017	Provincial Laboratory of Public Health for Southern Alberta	Public Health Agency of Canada (PHAC)	Bastien, N.; Grenkow, D.; Hart, L.; Normand, S.; Powell, A.; Li, Y.
EPI1004226	HA	Canada	2017-Jan-07	EPI_ISL_264705	A/Alberta/RV0412/2017	Provincial Laboratory of Public Health for Southern Alberta	Public Health Agency of Canada (PHAC)	Bastien, N.; Grenkow, D.; Hart, L.; Normand, S.; Powell, A.; Li, Y.
EPI1004227	HA	Canada	2017-Jan-10	EPI_ISL_264706	A/Alberta/RV0413/2017	Provincial Laboratory of Public Health for Southern Alberta	Public Health Agency of Canada (PHAC)	Bastien, N.; Grenkow, D.; Hart, L.; Normand, S.; Powell, A.; Li, Y.
EPI1004229	HA	Canada	2017-Jan-10	EPI_ISL_264707	A/Alberta/RV0414/2017	Provincial Laboratory of Public Health for Southern Alberta	Public Health Agency of Canada (PHAC)	Bastien, N.; Grenkow, D.; Hart, L.; Normand, S.; Powell, A.; Li, Y.
EPI1004230	HA	Canada	2017-Jan-09	EPI_ISL_264708	A/Alberta/RV0415/2017	Provincial Laboratory of Public Health for Southern Alberta	Public Health Agency of Canada (PHAC)	Bastien, N.; Grenkow, D.; Hart, L.; Normand, S.; Powell, A.; Li, Y.
EPI1004231	HA	Canada	2017-Jan-19	EPI_ISL_264709	A/Alberta/RV0473/2017	Provincial Laboratory of Public Health for Southern Alberta	Public Health Agency of Canada (PHAC)	Bastien, N.; Grenkow, D.; Hart, L.; Normand, S.; Powell, A.; Li, Y.
EPI1004232	HA	Canada	2017-Jan-14	EPI_ISL_264710	A/Alberta/RV0474/2017	Provincial Laboratory of Public Health for Southern Alberta	Public Health Agency of Canada (PHAC)	Bastien, N.; Grenkow, D.; Hart, L.; Normand, S.; Powell, A.; Li, Y.
EPI1004233	HA	Canada	2017-Jan-25	EPI_ISL_264711	A/Alberta/RV0651/2017	Provincial Laboratory of Public Health for Southern Alberta	Public Health Agency of Canada (PHAC)	Bastien, N.; Grenkow, D.; Hart, L.; Normand, S.; Powell, A.; Li, Y.
EPI1004234	HA	Canada	2017-Jan-27	EPI_ISL_264712	A/Alberta/RV0652/2017	Provincial Laboratory of Public Health for Southern Alberta	Public Health Agency of Canada (PHAC)	Bastien, N.; Grenkow, D.; Hart, L.; Normand, S.; Powell, A.; Li, Y.
EPI1004235	HA	Canada	2017-Jan-20	EPI_ISL_264713	A/Alberta/RV0653/2017	Provincial Laboratory of Public Health for Southern Alberta	Public Health Agency of Canada (PHAC)	Bastien, N.; Grenkow, D.; Hart, L.; Normand, S.; Powell, A.; Li, Y.
EPI1004236	HA	Canada	2017-Jan-17	EPI_ISL_264714	A/Alberta/RV0654/2017	Provincial Laboratory of Public Health for Southern Alberta	Public Health Agency of Canada (PHAC)	Bastien, N.; Grenkow, D.; Hart, L.; Normand, S.; Powell, A.; Li, Y.
EPI1004237	HA	Canada	2017-Jan-23	EPI_ISL_264715	A/Alberta/RV0655/2017	Provincial Laboratory of Public Health for Southern Alberta	Public Health Agency of Canada (PHAC)	Bastien, N.; Grenkow, D.; Hart, L.; Normand, S.; Powell, A.; Li, Y.
EPI1004238	HA	Canada	2017-Jan-23	EPI_ISL_264716	A/Alberta/RV0656/2017	Provincial Laboratory of Public Health for Southern Alberta	Public Health Agency of Canada (PHAC)	Bastien, N.; Grenkow, D.; Hart, L.; Normand, S.; Powell, A.; Li, Y.
EPI1004239	HA	Canada	2017-Jan-06	EPI_ISL_264717	A/Alberta/RV0658/2017	Provincial Laboratory of Public Health for Southern Alberta	Public Health Agency of Canada (PHAC)	Bastien, N.; Grenkow, D.; Hart, L.; Normand, S.; Powell, A.; Li, Y.
EPI1004240	HA	Canada	2017-Jan-09	EPI_ISL_264718	A/Alberta/RV0659/2017	Provincial Laboratory of Public Health for Southern Alberta	Public Health Agency of Canada (PHAC)	Bastien, N.; Grenkow, D.; Hart, L.; Normand, S.; Powell, A.; Li, Y.
EPI1004241	HA	Canada	2017-Jan-11	EPI_ISL_264719	A/Alberta/RV0660/2017	Provincial Laboratory of Public Health for Southern Alberta	Public Health Agency of Canada (PHAC)	Bastien, N.; Grenkow, D.; Hart, L.; Normand, S.; Powell, A.; Li, Y.
EPI1004242	HA	Canada	2017-Jan-11	EPI_ISL_264720	A/Alberta/RV0661/2017	Provincial Laboratory of Public Health for Southern Alberta	Public Health Agency of Canada (PHAC)	Bastien, N.; Grenkow, D.; Hart, L.; Normand, S.; Powell, A.; Li, Y.
EPI1004243	HA	Canada	2017-Jan-11	EPI_ISL_264721	A/Alberta/RV0662/2017	Provincial Laboratory of Public Health for Southern Alberta	Public Health Agency of Canada (PHAC)	Bastien, N.; Grenkow, D.; Hart, L.; Normand, S.; Powell, A.; Li, Y.
EPI1004244	HA	Canada	2017-Jan-11	EPI_ISL_264722	A/Alberta/RV0663/2017	Provincial Laboratory of Public Health for Southern Alberta	Public Health Agency of Canada (PHAC)	Bastien, N.; Grenkow, D.; Hart, L.; Normand, S.; Powell, A.; Li, Y.
EPI1004245	HA	Canada	2017-Jan-12	EPI_ISL_264723	A/Alberta/RV0664/2017	Provincial Laboratory of Public Health for Southern Alberta	Public Health Agency of Canada (PHAC)	Bastien, N.; Grenkow, D.; Hart, L.; Normand, S.; Powell, A.; Li, Y.
EPI1004246	HA	Canada	2017-Jan-12	EPI_ISL_264724	A/Alberta/RV0665/2017	Provincial Laboratory of Public Health for Southern Alberta	Public Health Agency of Canada (PHAC)	Bastien, N.; Grenkow, D.; Hart, L.; Normand, S.; Powell, A.; Li, Y.
EPI1004247	HA	Canada	2017-Jan-06	EPI_ISL_264725	A/Alberta/RV0666/2017	Provincial Laboratory of Public Health for Southern Alberta	Public Health Agency of Canada (PHAC)	Bastien, N.; Grenkow, D.; Hart, L.; Normand, S.; Powell, A.; Li, Y.
EPI1004248	HA	Canada	2017-Jan-13	EPI_ISL_264726	A/Alberta/RV0667/2017	Provincial Laboratory of Public Health for Southern Alberta	Public Health Agency of Canada (PHAC)	Bastien, N.; Grenkow, D.; Hart, L.; Normand, S.; Powell, A.; Li, Y.
EPI1004249	HA	Canada	2017-Jan-14	EPI_ISL_264727	A/Alberta/RV0668/2017	Provincial Laboratory of Public Health for Southern Alberta	Public Health Agency of Canada (PHAC)	Bastien, N.; Grenkow, D.; Hart, L.; Normand, S.; Powell, A.; Li, Y.
EPI1004250	HA	Canada	2017-Jan-16	EPI_ISL_264728	A/Alberta/RV0669/2017	Provincial Laboratory of Public Health for Southern Alberta	Public Health Agency of Canada (PHAC)	Bastien, N.; Grenkow, D.; Hart, L.; Normand, S.; Powell, A.; Li, Y.
EPI1004251	HA	Canada	2017-Jan-17	EPI_ISL_264729	A/Alberta/RV0671/2017	Provincial Laboratory of Public Health for Southern Alberta	Public Health Agency of Canada (PHAC)	Bastien, N.; Grenkow, D.; Hart, L.; Normand, S.; Powell, A.; Li, Y.
EPI1004252	HA	Canada	2017-Jan-18	EPI_ISL_264730	A/Alberta/RV0672/2017	Provincial Laboratory of Public Health for Southern Alberta	Public Health Agency of Canada (PHAC)	Bastien, N.; Grenkow, D.; Hart, L.; Normand, S.; Powell, A.; Li, Y.
EPI1004253	HA	Canada	2017-Jan-20	EPI_ISL_264731	A/Alberta/RV0673/2017	Provincial Laboratory of Public Health for Southern Alberta	Public Health Agency of Canada (PHAC)	Bastien, N.; Grenkow, D.; Hart, L.; Normand, S.; Powell, A.; Li, Y.
EPI1004254	HA	Canada	2017-Jan-17	EPI_ISL_264732	A/Alberta/RV0674/2017	Provincial Laboratory of Public Health for Southern Alberta	Public Health Agency of Canada (PHAC)	Bastien, N.; Grenkow, D.; Hart, L.; Normand, S.; Powell, A.; Li, Y.
EPI1004255	HA	Canada	2017-Jan-19	EPI_ISL_264733	A/Alberta/RV0675/2017	Provincial Laboratory of Public Health for Southern Alberta	Public Health Agency of Canada (PHAC)	Bastien, N.; Grenkow, D.; Hart, L.; Normand, S.; Powell, A.; Li, Y.
EPI1004256	HA	Canada	2017-Jan-23	EPI_ISL_264734	A/Alberta/RV0676/2017	Provincial Laboratory of Public Health for Southern Alberta	Public Health Agency of Canada (PHAC)	Bastien, N.; Grenkow, D.; Hart, L.; Normand, S.; Powell, A.; Li, Y.
EPI1004257	HA	Canada	2017-Jan-26	EPI_ISL_264735	A/Alberta/RV0677/2017	Provincial Laboratory of Public Health for Southern Alberta	Public Health Agency of Canada (PHAC)	Bastien, N.; Grenkow, D.; Hart, L.; Normand, S.; Powell, A.; Li, Y.
EPI1004258	HA	Canada	2017-Jan-22	EPI_ISL_264736	A/Alberta/RV0784/2017	Provincial Laboratory of Public Health for Southern Alberta	Public Health Agency of Canada (PHAC)	Bastien, N.; Grenkow, D.; Hart, L.; Normand, S.; Powell, A.; Li, Y.
EPI1004262	HA	Canada	2017-Jan-23	EPI_ISL_264739	A/Alberta/RV1252/2017	Provincial Laboratory of Public Health for Southern Alberta	Public Health Agency of Canada (PHAC)	Bastien, N.; Grenkow, D.; Hart, L.; Normand, S.; Powell, A.; Li, Y.
EPI1004263	HA	Canada	2017-Jan-27	EPI_ISL_264740	A/Alberta/RV1253/2017	Provincial Laboratory of Public Health for Southern Alberta	Public Health Agency of Canada (PHAC)	Bastien, N.; Grenkow, D.; Hart, L.; Normand, S.; Powell, A.; Li, Y.
EPI1004264	HA	Canada	2017-Jan-30	EPI_ISL_264741	A/Alberta/RV1254/2017	Provincial Laboratory of Public Health for Southern Alberta	Public Health Agency of Canada (PHAC)	Bastien, N.; Grenkow, D.; Hart, L.; Normand, S.; Powell, A.; Li, Y.
EPI1004303	HA	Canada	2016-Oct-02	EPI_ISL_264772	A/British Columbia/RV3150/2016	B.C. Centre for Disease Control	Public Health Agency of Canada (PHAC)	Bastien, N.; Grenkow, D.; Hart, L.; Normand, S.; Powell, A.; Li, Y.
EPI1004305	HA	Canada	2016-Oct-04	EPI_ISL_264773	A/British Columbia/RV3151/2016	B.C. Centre for Disease Control	Public Health Agency of Canada (PHAC)	Bastien, N.; Grenkow, D.; Hart, L.; Normand, S.; Powell, A.; Li, Y.
EPI1004306	HA	Canada	2016-Oct-12	EPI_ISL_264774	A/British Columbia/RV3152/2016	B.C. Centre for Disease Control	Public Health Agency of Canada (PHAC)	Bastien, N.; Grenkow, D.; Hart, L.; Normand, S.; Powell, A.; Li, Y.
EPI1004307	HA	Canada	2016-Oct-14	EPI_ISL_264775	A/British Columbia/RV3153/2016	B.C. Centre for Disease Control	Public Health Agency of Canada (PHAC)	Bastien, N.; Grenkow, D.; Hart, L.; Normand, S.; Powell, A.; Li, Y.
EPI1004309	HA	Canada	2016-Oct-17	EPI_ISL_264776	A/British Columbia/RV3155/2016	B.C. Centre for Disease Control	Public Health Agency of Canada (PHAC)	Bastien, N.; Grenkow, D.; Hart, L.; Normand, S.; Powell, A.; Li, Y.
EPI1004311	HA	Canada	2016-Oct-18	EPI_ISL_264778	A/British Columbia/RV3247/2016	B.C. Centre for Disease Control	Public Health Agency of Canada (PHAC)	Bastien, N.; Grenkow, D.; Hart, L.; Normand, S.; Powell, A.; Li, Y.
EPI1004312	HA	Canada	2016-Oct-22	EPI_ISL_264779	A/British Columbia/RV3248/2016	B.C. Centre for Disease Control	Public Health Agency of Canada (PHAC)	Bastien, N.; Grenkow, D.; Hart, L.; Normand, S.; Powell, A.; Li, Y.
EPI1004313	HA	Canada	2016-Oct-20	EPI_ISL_264780	A/British Columbia/RV3249/2016	B.C. Centre for Disease Control	Public Health Agency of Canada (PHAC)	Bastien, N.; Grenkow, D.; Hart, L.; Normand, S.; Powell, A.; Li, Y.
EPI1004314	HA	Canada	2016-Oct-20	EPI_ISL_264781	A/British Columbia/RV3250/2016	B.C. Centre for Disease Control	Public Health Agency of Canada (PHAC)	Bastien, N.; Grenkow, D.; Hart, L.; Normand, S.; Powell, A.; Li, Y.
EPI1004315	HA	Canada	2016-Oct-28	EPI_ISL_264782	A/British Columbia/RV3251/2016	B.C. Centre for Disease Control	Public Health Agency of Canada (PHAC)	Bastien, N.; Grenkow, D.; Hart, L.; Normand, S.; Powell, A.; Li, Y.
EPI1004317	HA	Canada	2016-Nov-01	EPI_ISL_264783	A/British Columbia/RV3252/2016	B.C. Centre for Disease Control	Public Health Agency of Canada (PHAC)	Bastien, N.; Grenkow, D.; Hart, L.; Normand, S.; Powell, A.; Li, Y.
EPI1004318	HA	Canada	2016-Nov-02	EPI_ISL_264784	A/British Columbia/RV3253/2016	B.C. Centre for Disease Control	Public Health Agency of Canada (PHAC)	Bastien, N.; Grenkow, D.; Hart, L.; Normand, S.; Powell, A.; Li, Y.
EPI1004319	HA	Canada	2016-Nov-02	EPI_ISL_264785	A/British Columbia/RV3254/2016	B.C. Centre for Disease Control	Public Health Agency of Canada (PHAC)	Bastien, N.; Grenkow, D.; Hart, L.; Normand, S.; Powell, A.; Li, Y.
EPI1004320	HA	Canada	2016-Nov-08	EPI_ISL_264786	A/British Columbia/RV3255/2016	B.C. Centre for Disease Control	Public Health Agency of Canada (PHAC)	Bastien, N.; Grenkow, D.; Hart, L.; Normand, S.; Powell, A.; Li, Y.
EPI1004321	HA	Canada	2016-Nov-11	EPI_ISL_264787	A/British Columbia/RV3256/2016	B.C. Centre for Disease Control	Public Health Agency of Canada (PHAC)	Bastien, N.; Grenkow, D.; Hart, L.; Normand, S.; Powell, A.; Li, Y.
EPI1004322	HA	Canada	2016-Nov-09	EPI_ISL_264788	A/British Columbia/RV3257/2016	B.C. Centre for Disease Control	Public Health Agency of Canada (PHAC)	Bastien, N.; Grenkow, D.; Hart, L.; Normand, S.; Powell, A.; Li, Y.
EPI1004323	HA	Canada	2016-Nov-15	EPI_ISL_264789	A/British Columbia/RV3258/2016	B.C. Centre for Disease Control	Public Health Agency of Canada (PHAC)	Bastien, N.; Grenkow, D.; Hart, L.; Normand, S.; Powell, A.; Li, Y.
EPI1004324	HA	Canada	2016-Nov-17	EPI_ISL_264790	A/British Columbia/RV3259/2016	B.C. Centre for Disease Control	Public Health Agency of Canada (PHAC)	Bastien, N.; Grenkow, D.; Hart, L.; Normand, S.; Powell, A.; Li, Y.
EPI1004325	HA	Canada	2016-Nov-17	EPI_ISL_264791	A/British Columbia/RV3260/2016	B.C. Centre for Disease Control	Public Health Agency of Canada (PHAC)	Bastien, N.; Grenkow, D.; Hart, L.; Normand, S.; Powell, A.; Li, Y.
EPI1004326	HA	Canada	2016-Nov-18	EPI_ISL_264792	A/British Columbia/RV3261/2016	B.C. Centre for Disease Control	Public Health Agency of Canada (PHAC)	Bastien, N.; Grenkow, D.; Hart, L.; Normand, S.; Powell, A.; Li, Y.
EPI1004328	HA	Canada	2016-Nov-21	EPI_ISL_264793	A/British Columbia/RV3262/2016	B.C. Centre for Disease Control	Public Health Agency of Canada (PHAC)	Bastien, N.; Grenkow, D.; Hart, L.; Normand, S.; Powell, A.; Li, Y.
EPI1004329	HA	Canada	2016-Nov-23	EPI_ISL_264794	A/British Columbia/RV3263/2016	B.C. Centre for Disease Control	Public Health Agency of Canada (PHAC)	Bastien, N.; Grenkow, D.; Hart, L.; Normand, S.; Powell, A.; Li, Y.
EPI1004330	HA	Canada	2016-Nov-22	EPI_ISL_264795	A/British Columbia/RV3264/2016	B.C. Centre for Disease Control	Public Health Agency of Canada (PHAC)	Bastien, N.; Grenkow, D.; Hart, L.; Normand, S.; Powell, A.; Li, Y.
EPI1004331	HA	Canada	2016-Dec-04	EPI_ISL_264796	A/British Columbia/RV0178/2017	B.C. Centre for Disease Control	Public Health Agency of Canada (PHAC)	Bastien, N.; Grenkow, D.; Hart, L.; Normand, S.; Powell, A.; Li, Y.
EPI1004333	HA	Canada	2016-Dec-04	EPI_ISL_264797	A/British Columbia/RV0179/2017	B.C. Centre for Disease Control	Public Health Agency of Canada (PHAC)	Bastien, N.; Grenkow, D.; Hart, L.; Normand, S.; Powell, A.; Li, Y.
EPI1004334	HA	Canada	2016-Dec-06	EPI_ISL_264798	A/British Columbia/RV0180/2017	B.C. Centre for Disease Control	Public Health Agency of Canada (PHAC)	Bastien, N.; Grenkow, D.; Hart, L.; Normand, S.; Powell, A.; Li, Y.
EPI1004335	HA	Canada	2016-Dec-09	EPI_ISL_264799	A/British Columbia/RV0181/2017	B.C. Centre for Disease Control	Public Health Agency of Canada (PHAC)	Bastien, N.; Grenkow, D.; Hart, L.; Normand, S.; Powell, A.; Li, Y.
EPI1004336	HA	Canada	2016-Dec-07	EPI_ISL_264800	A/British Columbia/RV0182/2017	B.C. Centre for Disease Control	Public Health Agency of Canada (PHAC)	Bastien, N.; Grenkow, D.; Hart, L.; Normand, S.; Powell, A.; Li, Y.
EPI1004338	HA	Canada	2016-Dec-10	EPI_ISL_264801	A/British Columbia/RV0183/2017	B.C. Centre for Disease Control	Public Health Agency of Canada (PHAC)	Bastien, N.; Grenkow, D.; Hart, L.; Normand, S.; Powell, A.; Li, Y.
EPI1004340	HA	Canada	2016-Oct-17	EPI_ISL_264802	A/British Columbia/RV3154/2016	B.C. Centre for Disease Control	Public Health Agency of Canada (PHAC)	Bastien, N.; Grenkow, D.; Hart, L.; Normand, S.; Powell, A.; Li, Y.
EPI1004364	HA	Canada	2016-Oct-13	EPI_ISL_264814	A/Manitoba/RV3116/2016		Public Health Agency of Canada (PHAC)	Bastien, N.; Grenkow, D.; Hart, L.; Normand, S.; Powell, A.; Li, Y.
EPI1004366	HA	Canada	2016-Oct-24	EPI_ISL_264815	A/Manitoba/RV3162/2016		Public Health Agency of Canada (PHAC)	Bastien, N.; Grenkow, D.; Hart, L.; Normand, S.; Powell, A.; Li, Y.
EPI1004368	HA	Canada	2016-Nov-14	EPI_ISL_264816	A/Manitoba/RV3200/2016		Public Health Agency of Canada (PHAC)	Bastien, N.; Grenkow, D.; Hart, L.; Normand, S.; Powell, A.; Li, Y.
EPI1004369	HA	Canada	2016-Nov-06	EPI_ISL_264817	A/Manitoba/RV3225/2016		Public Health Agency of Canada (PHAC)	Bastien, N.; Grenkow, D.; Hart, L.; Normand, S.; Powell, A.; Li, Y.
EPI1004371	HA	Canada	2016-Nov-23	EPI_ISL_264818	A/Manitoba/RV3226/2016		Public Health Agency of Canada (PHAC)	Bastien, N.; Grenkow, D.; Hart, L.; Normand, S.; Powell, A.; Li, Y.
EPI1004373	HA	Canada	2016-Dec-16	EPI_ISL_264819	A/Manitoba/RV3297/2016		Public Health Agency of Canada (PHAC)	Bastien, N.; Grenkow, D.; Hart, L.; Normand, S.; Powell, A.; Li, Y.
EPI1004375	HA	Canada	2016-Dec-30	EPI_ISL_264820	A/Manitoba/RV0134/2017		Public Health Agency of Canada (PHAC)	Bastien, N.; Grenkow, D.; Hart, L.; Normand, S.; Powell, A.; Li, Y.
EPI1004376	HA	Canada	2017-Jan-04	EPI_ISL_264821	A/Manitoba/RV0135/2017		Public Health Agency of Canada (PHAC)	Bastien, N.; Grenkow, D.; Hart, L.; Normand, S.; Powell, A.; Li, Y.
EPI1004377	HA	Canada	2017-Jan-04	EPI_ISL_264822	A/Manitoba/RV0136/2017		Public Health Agency of Canada (PHAC)	Bastien, N.; Grenkow, D.; Hart, L.; Normand, S.; Powell, A.; Li, Y.
EPI1004378	HA	Canada	2017-Jan-05	EPI_ISL_264823	A/Manitoba/RV0137/2017		Public Health Agency of Canada (PHAC)	Bastien, N.; Grenkow, D.; Hart, L.; Normand, S.; Powell, A.; Li, Y.
EPI1004380	HA	Canada	2017-Jan-04	EPI_ISL_264824	A/Manitoba/RV0138/2017		Public Health Agency of Canada (PHAC)	Bastien, N.; Grenkow, D.; Hart, L.; Normand, S.; Powell, A.; Li, Y.
EPI1004382	HA	Canada	2017-Jan-06	EPI_ISL_264825	A/Manitoba/RV0139/2017		Public Health Agency of Canada (PHAC)	Bastien, N.; Grenkow, D.; Hart, L.; Normand, S.; Powell, A.; Li, Y.
EPI1004383	HA	Canada	2017-Jan-11	EPI_ISL_264826	A/Manitoba/RV0186/2017		Public Health Agency of Canada (PHAC)	Bastien, N.; Grenkow, D.; Hart, L.; Normand, S.; Powell, A.; Li, Y.
EPI1004384	HA	Canada	2017-Jan-15	EPI_ISL_264827	A/Manitoba/RV0403/2017		Public Health Agency of Canada (PHAC)	Bastien, N.; Grenkow, D.; Hart, L.; Normand, S.; Powell, A.; Li, Y.
EPI1004385	HA	Canada	2017-Jan-20	EPI_ISL_264828	A/Manitoba/RV0471/2017		Public Health Agency of Canada (PHAC)	Bastien, N.; Grenkow, D.; Hart, L.; Normand, S.; Powell, A.; Li, Y.
EPI1004386	HA	Canada	2017-Jan-30	EPI_ISL_264829	A/Manitoba/RV0472/2017		Public Health Agency of Canada (PHAC)	Bastien, N.; Grenkow, D.; Hart, L.; Normand, S.; Powell, A.; Li, Y.
EPI1004402	HA	Canada	2017-Jan-23	EPI_ISL_264843	A/Manitoba/RV1061/2017		Public Health Agency of Canada (PHAC)	Bastien, N.; Grenkow, D.; Hart, L.; Normand, S.; Powell, A.; Li, Y.
EPI1004404	HA	Canada	2017-Jan-24	EPI_ISL_264845	A/Manitoba/RV1063/2017		Public Health Agency of Canada (PHAC)	Bastien, N.; Grenkow, D.; Hart, L.; Normand, S.; Powell, A.; Li, Y.
EPI1004432	HA	Canada	2017-Jan-27	EPI_ISL_264870	A/Manitoba/RV0545/2017		Public Health Agency of Canada (PHAC)	Bastien, N.; Grenkow, D.; Hart, L.; Normand, S.; Powell, A.; Li, Y.
EPI1004444	HA	Canada	2016-Oct-26	EPI_ISL_264876	A/New Brunswick/RV3174/2016		Public Health Agency of Canada (PHAC)	Bastien, N.; Grenkow, D.; Hart, L.; Normand, S.; Powell, A.; Li, Y.
EPI1004446	HA	Canada	2016-Nov-14	EPI_ISL_264877	A/New Brunswick/RV3199/2016		Public Health Agency of Canada (PHAC)	Bastien, N.; Grenkow, D.; Hart, L.; Normand, S.; Powell, A.; Li, Y.
EPI1004448	HA	Canada	2016-Dec-29	EPI_ISL_264878	A/New Brunswick/RV0347/2017		Public Health Agency of Canada (PHAC)	Bastien, N.; Grenkow, D.; Hart, L.; Normand, S.; Powell, A.; Li, Y.
EPI1004450	HA	Canada	2017-Jan-01	EPI_ISL_264879	A/New Brunswick/RV0348/2017		Public Health Agency of Canada (PHAC)	Bastien, N.; Grenkow, D.; Hart, L.; Normand, S.; Powell, A.; Li, Y.
EPI1004451	HA	Canada	2017-Jan-01	EPI_ISL_264880	A/New Brunswick/RV0349/2017		Public Health Agency of Canada (PHAC)	Bastien, N.; Grenkow, D.; Hart, L.; Normand, S.; Powell, A.; Li, Y.
EPI1004453	HA	Canada	2017-Jan-04	EPI_ISL_264881	A/New Brunswick/RV0359/2017		Public Health Agency of Canada (PHAC)	Bastien, N.; Grenkow, D.; Hart, L.; Normand, S.; Powell, A.; Li, Y.
EPI1004455	HA	Canada	2016-Dec-18	EPI_ISL_264882	A/New Brunswick/RV0360/2017		Public Health Agency of Canada (PHAC)	Bastien, N.; Grenkow, D.; Hart, L.; Normand, S.; Powell, A.; Li, Y.
EPI1004456	HA	Canada	2016-Dec-24	EPI_ISL_264883	A/New Brunswick/RV0361/2017		Public Health Agency of Canada (PHAC)	Bastien, N.; Grenkow, D.; Hart, L.; Normand, S.; Powell, A.; Li, Y.
EPI1004457	HA	Canada	2016-Dec-29	EPI_ISL_264884	A/New Brunswick/RV0362/2017		Public Health Agency of Canada (PHAC)	Bastien, N.; Grenkow, D.; Hart, L.; Normand, S.; Powell, A.; Li, Y.
EPI1004458	HA	Canada	2016-Dec-18	EPI_ISL_264885	A/New Brunswick/RV0477/2017		Public Health Agency of Canada (PHAC)	Bastien, N.; Grenkow, D.; Hart, L.; Normand, S.; Powell, A.; Li, Y.
EPI1004459	HA	Canada	2016-Dec-22	EPI_ISL_264886	A/New Brunswick/RV0478/2017		Public Health Agency of Canada (PHAC)	Bastien, N.; Grenkow, D.; Hart, L.; Normand, S.; Powell, A.; Li, Y.
EPI1004460	HA	Canada	2016-Dec-27	EPI_ISL_264887	A/New Brunswick/RV0480/2017		Public Health Agency of Canada (PHAC)	Bastien, N.; Grenkow, D.; Hart, L.; Normand, S.; Powell, A.; Li, Y.
EPI1004461	HA	Canada	2017-Jan-02	EPI_ISL_264888	A/New Brunswick/RV0481/2017		Public Health Agency of Canada (PHAC)	Bastien, N.; Grenkow, D.; Hart, L.; Normand, S.; Powell, A.; Li, Y.
EPI1004462	HA	Canada	2017-Jan-10	EPI_ISL_264889	A/New Brunswick/RV0482/2017		Public Health Agency of Canada (PHAC)	Bastien, N.; Grenkow, D.; Hart, L.; Normand, S.; Powell, A.; Li, Y.
EPI1004463	HA	Canada	2017-Jan-14	EPI_ISL_264890	A/New Brunswick/RV1088/2017		Public Health Agency of Canada (PHAC)	Bastien, N.; Grenkow, D.; Hart, L.; Normand, S.; Powell, A.; Li, Y.
EPI1004464	HA	Canada	2017-Jan-30	EPI_ISL_264891	A/New Brunswick/RV1089/2017		Public Health Agency of Canada (PHAC)	Bastien, N.; Grenkow, D.; Hart, L.; Normand, S.; Powell, A.; Li, Y.
EPI1004470	HA	Canada	2017-Jan-31	EPI_ISL_264897	A/New Brunswick/RV1096/2017		Public Health Agency of Canada (PHAC)	Bastien, N.; Grenkow, D.; Hart, L.; Normand, S.; Powell, A.; Li, Y.
EPI1004495	HA	Canada	2016-Nov-23	EPI_ISL_264918	A/Newfoundland/RV0523/2017		Public Health Agency of Canada (PHAC)	Bastien, N.; Grenkow, D.; Hart, L.; Normand, S.; Powell, A.; Li, Y.
EPI1004496	HA	Canada	2016-Nov-22	EPI_ISL_264919	A/Newfoundland/RV0524/2017		Public Health Agency of Canada (PHAC)	Bastien, N.; Grenkow, D.; Hart, L.; Normand, S.; Powell, A.; Li, Y.
EPI1004497	HA	Canada	2016-Nov-22	EPI_ISL_264920	A/Newfoundland/RV0525/2017		Public Health Agency of Canada (PHAC)	Bastien, N.; Grenkow, D.; Hart, L.; Normand, S.; Powell, A.; Li, Y.
EPI1004499	HA	Canada	2016-Nov-15	EPI_ISL_264921	A/Newfoundland/RV0526/2017		Public Health Agency of Canada (PHAC)	Bastien, N.; Grenkow, D.; Hart, L.; Normand, S.; Powell, A.; Li, Y.
EPI1004500	HA	Canada	2016-Nov-07	EPI_ISL_264922	A/Newfoundland/RV0527/2017		Public Health Agency of Canada (PHAC)	Bastien, N.; Grenkow, D.; Hart, L.; Normand, S.; Powell, A.; Li, Y.
EPI1004502	HA	Canada	2016-Dec-13	EPI_ISL_264923	A/Newfoundland/RV0528/2017		Public Health Agency of Canada (PHAC)	Bastien, N.; Grenkow, D.; Hart, L.; Normand, S.; Powell, A.; Li, Y.
EPI1004504	HA	Canada	2016-Dec-01	EPI_ISL_264924	A/Newfoundland/RV0529/2017		Public Health Agency of Canada (PHAC)	Bastien, N.; Grenkow, D.; Hart, L.; Normand, S.; Powell, A.; Li, Y.
EPI1004505	HA	Canada	2016-Dec-29	EPI_ISL_264925	A/Newfoundland/RV0530/2017		Public Health Agency of Canada (PHAC)	Bastien, N.; Grenkow, D.; Hart, L.; Normand, S.; Powell, A.; Li, Y.
EPI1004506	HA	Canada	2017-Jan-17	EPI_ISL_264926	A/Newfoundland/RV0880/2017		Public Health Agency of Canada (PHAC)	Bastien, N.; Grenkow, D.; Hart, L.; Normand, S.; Powell, A.; Li, Y.
EPI1004508	HA	Canada	2017-Jan-11	EPI_ISL_264927	A/Newfoundland/RV0881/2017		Public Health Agency of Canada (PHAC)	Bastien, N.; Grenkow, D.; Hart, L.; Normand, S.; Powell, A.; Li, Y.
EPI1004509	HA	Canada	2017-Jan-13	EPI_ISL_264928	A/Newfoundland/RV0882/2017		Public Health Agency of Canada (PHAC)	Bastien, N.; Grenkow, D.; Hart, L.; Normand, S.; Powell, A.; Li, Y.
EPI1004510	HA	Canada	2017-Jan-16	EPI_ISL_264929	A/Newfoundland/RV0883/2017		Public Health Agency of Canada (PHAC)	Bastien, N.; Grenkow, D.; Hart, L.; Normand, S.; Powell, A.; Li, Y.
EPI1004511	HA	Canada	2017-Jan-16	EPI_ISL_264930	A/Newfoundland/RV0884/2017		Public Health Agency of Canada (PHAC)	Bastien, N.; Grenkow, D.; Hart, L.; Normand, S.; Powell, A.; Li, Y.
EPI1004512	HA	Canada	2017-Jan-17	EPI_ISL_264931	A/Newfoundland/RV0885/2017		Public Health Agency of Canada (PHAC)	Bastien, N.; Grenkow, D.; Hart, L.; Normand, S.; Powell, A.; Li, Y.
EPI1004513	HA	Canada	2017-Jan-19	EPI_ISL_264932	A/Newfoundland/RV0886/2017		Public Health Agency of Canada (PHAC)	Bastien, N.; Grenkow, D.; Hart, L.; Normand, S.; Powell, A.; Li, Y.
EPI1004514	HA	Canada	2017-Jan-17	EPI_ISL_264933	A/Newfoundland/RV0887/2017		Public Health Agency of Canada (PHAC)	Bastien, N.; Grenkow, D.; Hart, L.; Normand, S.; Powell, A.; Li, Y.
EPI1004516	HA	Canada	2017-Jan-28	EPI_ISL_264934	A/Newfoundland/RV0888/2017		Public Health Agency of Canada (PHAC)	Bastien, N.; Grenkow, D.; Hart, L.; Normand, S.; Powell, A.; Li, Y.
EPI1004517	HA	Canada	2017-Jan-31	EPI_ISL_264935	A/Newfoundland/RV0889/2017		Public Health Agency of Canada (PHAC)	Bastien, N.; Grenkow, D.; Hart, L.; Normand, S.; Powell, A.; Li, Y.
EPI1004518	HA	Canada	2017-Jan-17	EPI_ISL_264936	A/Newfoundland/RV1103/2017		Public Health Agency of Canada (PHAC)	Bastien, N.; Grenkow, D.; Hart, L.; Normand, S.; Powell, A.; Li, Y.
EPI1004519	HA	Canada	2017-Jan-16	EPI_ISL_264937	A/Newfoundland/RV1104/2017		Public Health Agency of Canada (PHAC)	Bastien, N.; Grenkow, D.; Hart, L.; Normand, S.; Powell, A.; Li, Y.
EPI1004528	HA	Canada	2017-Jan-17	EPI_ISL_264945	A/Newfoundland/RV1550/2017		Public Health Agency of Canada (PHAC)	Bastien, N.; Grenkow, D.; Hart, L.; Normand, S.; Powell, A.; Li, Y.
EPI1004529	HA	Canada	2017-Jan-27	EPI_ISL_264946	A/Newfoundland/RV1551/2017		Public Health Agency of Canada (PHAC)	Bastien, N.; Grenkow, D.; Hart, L.; Normand, S.; Powell, A.; Li, Y.
EPI1004577	HA	Canada	2017-Jan-07	EPI_ISL_264990	A/Nova Scotia/RV1297/2017		Public Health Agency of Canada (PHAC)	Bastien, N.; Grenkow, D.; Hart, L.; Normand, S.; Powell, A.; Li, Y.
EPI1004579	HA	Canada	2017-Jan-26	EPI_ISL_264991	A/Nova Scotia/RV1298/2017		Public Health Agency of Canada (PHAC)	Bastien, N.; Grenkow, D.; Hart, L.; Normand, S.; Powell, A.; Li, Y.
EPI1004581	HA	Canada	2017-Jan-02	EPI_ISL_264992	A/Nova Scotia/RV1299/2017		Public Health Agency of Canada (PHAC)	Bastien, N.; Grenkow, D.; Hart, L.; Normand, S.; Powell, A.; Li, Y.
EPI1004583	HA	Canada	2016-Nov-28	EPI_ISL_264993	A/Nova Scotia/RV1300/2017		Public Health Agency of Canada (PHAC)	Bastien, N.; Grenkow, D.; Hart, L.; Normand, S.; Powell, A.; Li, Y.
EPI1004584	HA	Canada	2017-Jan-03	EPI_ISL_264994	A/Nova Scotia/RV1301/2017		Public Health Agency of Canada (PHAC)	Bastien, N.; Grenkow, D.; Hart, L.; Normand, S.; Powell, A.; Li, Y.
EPI1004586	HA	Canada	2016-Nov-26	EPI_ISL_264995	A/Nova Scotia/RV1302/2017		Public Health Agency of Canada (PHAC)	Bastien, N.; Grenkow, D.; Hart, L.; Normand, S.; Powell, A.; Li, Y.
EPI1004588	HA	Canada	2016-Dec-22	EPI_ISL_264996	A/Nova Scotia/RV1303/2017		Public Health Agency of Canada (PHAC)	Bastien, N.; Grenkow, D.; Hart, L.; Normand, S.; Powell, A.; Li, Y.
EPI1004589	HA	Canada	2017-Jan-01	EPI_ISL_264997	A/Nova Scotia/RV1304/2017		Public Health Agency of Canada (PHAC)	Bastien, N.; Grenkow, D.; Hart, L.; Normand, S.; Powell, A.; Li, Y.
EPI1004590	HA	Canada	2017-Jan-05	EPI_ISL_264998	A/Nova Scotia/RV1305/2017		Public Health Agency of Canada (PHAC)	Bastien, N.; Grenkow, D.; Hart, L.; Normand, S.; Powell, A.; Li, Y.
EPI1004591	HA	Canada	2017-Jan-07	EPI_ISL_264999	A/Nova Scotia/RV1306/2017		Public Health Agency of Canada (PHAC)	Bastien, N.; Grenkow, D.; Hart, L.; Normand, S.; Powell, A.; Li, Y.
EPI1004592	HA	Canada	2017-Jan-09	EPI_ISL_265000	A/Nova Scotia/RV1307/2017		Public Health Agency of Canada (PHAC)	Bastien, N.; Grenkow, D.; Hart, L.; Normand, S.; Powell, A.; Li, Y.
EPI1004593	HA	Canada	2017-Jan-10	EPI_ISL_265001	A/Nova Scotia/RV1308/2017		Public Health Agency of Canada (PHAC)	Bastien, N.; Grenkow, D.; Hart, L.; Normand, S.; Powell, A.; Li, Y.
EPI1004594	HA	Canada	2017-Jan-12	EPI_ISL_265002	A/Nova Scotia/RV1309/2017		Public Health Agency of Canada (PHAC)	Bastien, N.; Grenkow, D.; Hart, L.; Normand, S.; Powell, A.; Li, Y.
EPI1004595	HA	Canada	2017-Jan-13	EPI_ISL_265003	A/Nova Scotia/RV1310/2017		Public Health Agency of Canada (PHAC)	Bastien, N.; Grenkow, D.; Hart, L.; Normand, S.; Powell, A.; Li, Y.
EPI1004596	HA	Canada	2017-Jan-10	EPI_ISL_265004	A/Nova Scotia/RV1317/2017		Public Health Agency of Canada (PHAC)	Bastien, N.; Grenkow, D.; Hart, L.; Normand, S.; Powell, A.; Li, Y.
EPI1004616	HA	Canada	2016-Dec-10	EPI_ISL_265018	A/Nunavut/RV0798/2017	Ontario Agency for Health Protection and Promotion (OAHPP)	Public Health Agency of Canada (PHAC)	Bastien, N.; Grenkow, D.; Hart, L.; Normand, S.; Powell, A.; Li, Y.
EPI1004620	HA	Canada	2017-Jan-19	EPI_ISL_265020	A/Northwest Territories/RV0650/2017	Provincial Laboratory of Public Health for Southern Alberta	Public Health Agency of Canada (PHAC)	Bastien, N.; Grenkow, D.; Hart, L.; Normand, S.; Powell, A.; Li, Y.
EPI1004726	HA	Canada	2016-Oct-13	EPI_ISL_265091	A/Ontario/RV3122/2016	Ontario Agency for Health Protection and Promotion (OAHPP)	Public Health Agency of Canada (PHAC)	Bastien, N.; Grenkow, D.; Hart, L.; Normand, S.; Powell, A.; Li, Y.
EPI1004735	HA	Canada	2016-Oct-01	EPI_ISL_265097	A/Ontario/RV3128/2016	Ontario Agency for Health Protection and Promotion (OAHPP)	Public Health Agency of Canada (PHAC)	Bastien, N.; Grenkow, D.; Hart, L.; Normand, S.; Powell, A.; Li, Y.
EPI1004737	HA	Canada	2016-Oct-08	EPI_ISL_265099	A/Ontario/RV3157/2016		Public Health Agency of Canada (PHAC)	Bastien, N.; Grenkow, D.; Hart, L.; Normand, S.; Powell, A.; Li, Y.
EPI1004739	HA	Canada	2016-Oct-18	EPI_ISL_265100	A/Ontario/RV3159/2016		Public Health Agency of Canada (PHAC)	Bastien, N.; Grenkow, D.; Hart, L.; Normand, S.; Powell, A.; Li, Y.
EPI1004740	HA	Canada	2016-Oct-16	EPI_ISL_265101	A/Ontario/RV3160/2016		Public Health Agency of Canada (PHAC)	Bastien, N.; Grenkow, D.; Hart, L.; Normand, S.; Powell, A.; Li, Y.
EPI1004741	HA	Canada	2016-Oct-13	EPI_ISL_265102	A/Ontario/RV3161/2016		Public Health Agency of Canada (PHAC)	Bastien, N.; Grenkow, D.; Hart, L.; Normand, S.; Powell, A.; Li, Y.
EPI1004742	HA	Canada	2016-Oct-16	EPI_ISL_265103	A/Ontario/RV3163/2016		Public Health Agency of Canada (PHAC)	Bastien, N.; Grenkow, D.; Hart, L.; Normand, S.; Powell, A.; Li, Y.
EPI1004743	HA	Canada	2016-Oct-22	EPI_ISL_265104	A/Ontario/RV3164/2016		Public Health Agency of Canada (PHAC)	Bastien, N.; Grenkow, D.; Hart, L.; Normand, S.; Powell, A.; Li, Y.
EPI1004744	HA	Canada	2016-Oct-26	EPI_ISL_265105	A/Ontario/RV3172/2016		Public Health Agency of Canada (PHAC)	Bastien, N.; Grenkow, D.; Hart, L.; Normand, S.; Powell, A.; Li, Y.
EPI1004746	HA	Canada	2016-Nov-01	EPI_ISL_265106	A/Ontario/RV3173/2016		Public Health Agency of Canada (PHAC)	Bastien, N.; Grenkow, D.; Hart, L.; Normand, S.; Powell, A.; Li, Y.
EPI1004747	HA	Canada	2016-Oct-29	EPI_ISL_265107	A/Ontario/RV3178/2016		Public Health Agency of Canada (PHAC)	Bastien, N.; Grenkow, D.; Hart, L.; Normand, S.; Powell, A.; Li, Y.
EPI1004748	HA	Canada	2016-Nov-03	EPI_ISL_265108	A/Ontario/RV3179/2016		Public Health Agency of Canada (PHAC)	Bastien, N.; Grenkow, D.; Hart, L.; Normand, S.; Powell, A.; Li, Y.
EPI1004749	HA	Canada	2016-Oct-12	EPI_ISL_265109	A/Ontario/RV3180/2016	Ontario Agency for Health Protection and Promotion (OAHPP)	Public Health Agency of Canada (PHAC)	Bastien, N.; Grenkow, D.; Hart, L.; Normand, S.; Powell, A.; Li, Y.
EPI1004750	HA	Canada	2016-Oct-19	EPI_ISL_265110	A/Ontario/RV3182/2016	Ontario Agency for Health Protection and Promotion (OAHPP)	Public Health Agency of Canada (PHAC)	Bastien, N.; Grenkow, D.; Hart, L.; Normand, S.; Powell, A.; Li, Y.
EPI1004751	HA	Canada	2016-Oct-20	EPI_ISL_265111	A/Ontario/RV3183/2016	Ontario Agency for Health Protection and Promotion (OAHPP)	Public Health Agency of Canada (PHAC)	Bastien, N.; Grenkow, D.; Hart, L.; Normand, S.; Powell, A.; Li, Y.
EPI1004752	HA	Canada	2016-Oct-24	EPI_ISL_265112	A/Ontario/RV3184/2016	Ontario Agency for Health Protection and Promotion (OAHPP)	Public Health Agency of Canada (PHAC)	Bastien, N.; Grenkow, D.; Hart, L.; Normand, S.; Powell, A.; Li, Y.
EPI1004753	HA	Canada	2016-Oct-26	EPI_ISL_265113	A/Ontario/RV3185/2016	Ontario Agency for Health Protection and Promotion (OAHPP)	Public Health Agency of Canada (PHAC)	Bastien, N.; Grenkow, D.; Hart, L.; Normand, S.; Powell, A.; Li, Y.
EPI1004754	HA	Canada	2016-Oct-31	EPI_ISL_265114	A/Ontario/RV3186/2016	Ontario Agency for Health Protection and Promotion (OAHPP)	Public Health Agency of Canada (PHAC)	Bastien, N.; Grenkow, D.; Hart, L.; Normand, S.; Powell, A.; Li, Y.
EPI1004755	HA	Canada	2016-Oct-29	EPI_ISL_265115	A/Ontario/RV3187/2016	Ontario Agency for Health Protection and Promotion (OAHPP)	Public Health Agency of Canada (PHAC)	Bastien, N.; Grenkow, D.; Hart, L.; Normand, S.; Powell, A.; Li, Y.
EPI1004756	HA	Canada	2016-Nov-08	EPI_ISL_265116	A/Ontario/RV3188/2016	Ontario Agency for Health Protection and Promotion (OAHPP)	Public Health Agency of Canada (PHAC)	Bastien, N.; Grenkow, D.; Hart, L.; Normand, S.; Powell, A.; Li, Y.
EPI1004757	HA	Canada	2016-Nov-04	EPI_ISL_265117	A/Ontario/RV3189/2016	Ontario Agency for Health Protection and Promotion (OAHPP)	Public Health Agency of Canada (PHAC)	Bastien, N.; Grenkow, D.; Hart, L.; Normand, S.; Powell, A.; Li, Y.
EPI1004758	HA	Canada	2016-Oct-16	EPI_ISL_265118	A/Ontario/RV3190/2016	Ontario Agency for Health Protection and Promotion (OAHPP)	Public Health Agency of Canada (PHAC)	Bastien, N.; Grenkow, D.; Hart, L.; Normand, S.; Powell, A.; Li, Y.
EPI1004759	HA	Canada	2016-Oct-18	EPI_ISL_265119	A/Ontario/RV3191/2016	Ontario Agency for Health Protection and Promotion (OAHPP)	Public Health Agency of Canada (PHAC)	Bastien, N.; Grenkow, D.; Hart, L.; Normand, S.; Powell, A.; Li, Y.
EPI1004760	HA	Canada	2016-Oct-24	EPI_ISL_265120	A/Ontario/RV3192/2016	Ontario Agency for Health Protection and Promotion (OAHPP)	Public Health Agency of Canada (PHAC)	Bastien, N.; Grenkow, D.; Hart, L.; Normand, S.; Powell, A.; Li, Y.
EPI1004761	HA	Canada	2016-Oct-24	EPI_ISL_265121	A/Ontario/RV3193/2016	Ontario Agency for Health Protection and Promotion (OAHPP)	Public Health Agency of Canada (PHAC)	Bastien, N.; Grenkow, D.; Hart, L.; Normand, S.; Powell, A.; Li, Y.
EPI1004762	HA	Canada	2016-Nov-03	EPI_ISL_265122	A/Ontario/RV3194/2016	Ontario Agency for Health Protection and Promotion (OAHPP)	Public Health Agency of Canada (PHAC)	Bastien, N.; Grenkow, D.; Hart, L.; Normand, S.; Powell, A.; Li, Y.
EPI1004763	HA	Canada	2016-Nov-04	EPI_ISL_265123	A/Ontario/RV3195/2016	Ontario Agency for Health Protection and Promotion (OAHPP)	Public Health Agency of Canada (PHAC)	Bastien, N.; Grenkow, D.; Hart, L.; Normand, S.; Powell, A.; Li, Y.
EPI1004764	HA	Canada	2016-Nov-14	EPI_ISL_265124	A/Ontario/RV3196/2016	Ontario Agency for Health Protection and Promotion (OAHPP)	Public Health Agency of Canada (PHAC)	Bastien, N.; Grenkow, D.; Hart, L.; Normand, S.; Powell, A.; Li, Y.
EPI1004766	HA	Canada	2016-Nov-15	EPI_ISL_265125	A/Ontario/RV3197/2016	Ontario Agency for Health Protection and Promotion (OAHPP)	Public Health Agency of Canada (PHAC)	Bastien, N.; Grenkow, D.; Hart, L.; Normand, S.; Powell, A.; Li, Y.
EPI1004767	HA	Canada	2016-Nov-07	EPI_ISL_265126	A/Ontario/RV3215/2016		Public Health Agency of Canada (PHAC)	Bastien, N.; Grenkow, D.; Hart, L.; Normand, S.; Powell, A.; Li, Y.
EPI1004768	HA	Canada	2016-Nov-07	EPI_ISL_265127	A/Ontario/RV3216/2016		Public Health Agency of Canada (PHAC)	Bastien, N.; Grenkow, D.; Hart, L.; Normand, S.; Powell, A.; Li, Y.
EPI1004769	HA	Canada	2016-Nov-09	EPI_ISL_265128	A/Ontario/RV3217/2016		Public Health Agency of Canada (PHAC)	Bastien, N.; Grenkow, D.; Hart, L.; Normand, S.; Powell, A.; Li, Y.
EPI1004770	HA	Canada	2016-Nov-21	EPI_ISL_265129	A/Ontario/RV3218/2016		Public Health Agency of Canada (PHAC)	Bastien, N.; Grenkow, D.; Hart, L.; Normand, S.; Powell, A.; Li, Y.
EPI1004771	HA	Canada	2016-Nov-14	EPI_ISL_265130	A/Ontario/RV3220/2016		Public Health Agency of Canada (PHAC)	Bastien, N.; Grenkow, D.; Hart, L.; Normand, S.; Powell, A.; Li, Y.
EPI1004772	HA	Canada	2016-Nov-13	EPI_ISL_265131	A/Ontario/RV3221/2016		Public Health Agency of Canada (PHAC)	Bastien, N.; Grenkow, D.; Hart, L.; Normand, S.; Powell, A.; Li, Y.
EPI1004773	HA	Canada	2016-Nov-21	EPI_ISL_265132	A/Ontario/RV3222/2016		Public Health Agency of Canada (PHAC)	Bastien, N.; Grenkow, D.; Hart, L.; Normand, S.; Powell, A.; Li, Y.
EPI1004774	HA	Canada	2016-Nov-10	EPI_ISL_265133	A/Ontario/RV3235/2016		Public Health Agency of Canada (PHAC)	Bastien, N.; Grenkow, D.; Hart, L.; Normand, S.; Powell, A.; Li, Y.
EPI1004775	HA	Canada	2016-Oct-21	EPI_ISL_265134	A/Ontario/RV3237/2016		Public Health Agency of Canada (PHAC)	Bastien, N.; Grenkow, D.; Hart, L.; Normand, S.; Powell, A.; Li, Y.
EPI1004776	HA	Canada	2016-Nov-10	EPI_ISL_265135	A/Ontario/RV3238/2016		Public Health Agency of Canada (PHAC)	Bastien, N.; Grenkow, D.; Hart, L.; Normand, S.; Powell, A.; Li, Y.
EPI1004777	HA	Canada	2016-Nov-30	EPI_ISL_265136	A/Ontario/RV3288/2016		Public Health Agency of Canada (PHAC)	Bastien, N.; Grenkow, D.; Hart, L.; Normand, S.; Powell, A.; Li, Y.
EPI1004778	HA	Canada	2016-Dec-12	EPI_ISL_265137	A/Ontario/RV3289/2016		Public Health Agency of Canada (PHAC)	Bastien, N.; Grenkow, D.; Hart, L.; Normand, S.; Powell, A.; Li, Y.
EPI1004780	HA	Canada	2016-Dec-14	EPI_ISL_265138	A/Ontario/RV3290/2016		Public Health Agency of Canada (PHAC)	Bastien, N.; Grenkow, D.; Hart, L.; Normand, S.; Powell, A.; Li, Y.
EPI1004781	HA	Canada	2016-Dec-14	EPI_ISL_265139	A/Ontario/RV3291/2016		Public Health Agency of Canada (PHAC)	Bastien, N.; Grenkow, D.; Hart, L.; Normand, S.; Powell, A.; Li, Y.
EPI1004782	HA	Canada	2016-Nov-21	EPI_ISL_265140	A/Ontario/RV3292/2016		Public Health Agency of Canada (PHAC)	Bastien, N.; Grenkow, D.; Hart, L.; Normand, S.; Powell, A.; Li, Y.
EPI1004783	HA	Canada	2016-Dec-04	EPI_ISL_265141	A/Ontario/RV3293/2016		Public Health Agency of Canada (PHAC)	Bastien, N.; Grenkow, D.; Hart, L.; Normand, S.; Powell, A.; Li, Y.
EPI1004785	HA	Canada	2016-Dec-02	EPI_ISL_265142	A/Ontario/RV3294/2016		Public Health Agency of Canada (PHAC)	Bastien, N.; Grenkow, D.; Hart, L.; Normand, S.; Powell, A.; Li, Y.
EPI1004786	HA	Canada	2016-Nov-29	EPI_ISL_265143	A/Ontario/RV3295/2016		Public Health Agency of Canada (PHAC)	Bastien, N.; Grenkow, D.; Hart, L.; Normand, S.; Powell, A.; Li, Y.
EPI1004787	HA	Canada	2016-Dec-12	EPI_ISL_265144	A/Ontario/RV3296/2016		Public Health Agency of Canada (PHAC)	Bastien, N.; Grenkow, D.; Hart, L.; Normand, S.; Powell, A.; Li, Y.
EPI1004851	HA	Canada	2016-Nov-02	EPI_ISL_265168	A/Ontario/RV0083/2017	Ontario Agency for Health Protection and Promotion (OAHPP)	Public Health Agency of Canada (PHAC)	Bastien, N.; Grenkow, D.; Hart, L.; Normand, S.; Powell, A.; Li, Y.
EPI1004852	HA	Canada	2016-Nov-08	EPI_ISL_265169	A/Ontario/RV0084/2017	Ontario Agency for Health Protection and Promotion (OAHPP)	Public Health Agency of Canada (PHAC)	Bastien, N.; Grenkow, D.; Hart, L.; Normand, S.; Powell, A.; Li, Y.
EPI1004853	HA	Canada	2016-Nov-14	EPI_ISL_265170	A/Ontario/RV0085/2017	Ontario Agency for Health Protection and Promotion (OAHPP)	Public Health Agency of Canada (PHAC)	Bastien, N.; Grenkow, D.; Hart, L.; Normand, S.; Powell, A.; Li, Y.
EPI1004854	HA	Canada	2016-Nov-17	EPI_ISL_265171	A/Ontario/RV0086/2017	Ontario Agency for Health Protection and Promotion (OAHPP)	Public Health Agency of Canada (PHAC)	Bastien, N.; Grenkow, D.; Hart, L.; Normand, S.; Powell, A.; Li, Y.
EPI1004855	HA	Canada	2016-Nov-17	EPI_ISL_265172	A/Ontario/RV0087/2017	Ontario Agency for Health Protection and Promotion (OAHPP)	Public Health Agency of Canada (PHAC)	Bastien, N.; Grenkow, D.; Hart, L.; Normand, S.; Powell, A.; Li, Y.
EPI1004856	HA	Canada	2016-Nov-18	EPI_ISL_265173	A/Ontario/RV0088/2017	Ontario Agency for Health Protection and Promotion (OAHPP)	Public Health Agency of Canada (PHAC)	Bastien, N.; Grenkow, D.; Hart, L.; Normand, S.; Powell, A.; Li, Y.
EPI1004857	HA	Canada	2016-Nov-18	EPI_ISL_265174	A/Ontario/RV0089/2017	Ontario Agency for Health Protection and Promotion (OAHPP)	Public Health Agency of Canada (PHAC)	Bastien, N.; Grenkow, D.; Hart, L.; Normand, S.; Powell, A.; Li, Y.
EPI1004858	HA	Canada	2016-Nov-22	EPI_ISL_265175	A/Ontario/RV0090/2017	Ontario Agency for Health Protection and Promotion (OAHPP)	Public Health Agency of Canada (PHAC)	Bastien, N.; Grenkow, D.; Hart, L.; Normand, S.; Powell, A.; Li, Y.
EPI1004859	HA	Canada	2016-Nov-23	EPI_ISL_265176	A/Ontario/RV0091/2017	Ontario Agency for Health Protection and Promotion (OAHPP)	Public Health Agency of Canada (PHAC)	Bastien, N.; Grenkow, D.; Hart, L.; Normand, S.; Powell, A.; Li, Y.
EPI1004860	HA	Canada	2016-Nov-25	EPI_ISL_265177	A/Ontario/RV0092/2017	Ontario Agency for Health Protection and Promotion (OAHPP)	Public Health Agency of Canada (PHAC)	Bastien, N.; Grenkow, D.; Hart, L.; Normand, S.; Powell, A.; Li, Y.
EPI1004861	HA	Canada	2016-Nov-27	EPI_ISL_265178	A/Ontario/RV0093/2017	Ontario Agency for Health Protection and Promotion (OAHPP)	Public Health Agency of Canada (PHAC)	Bastien, N.; Grenkow, D.; Hart, L.; Normand, S.; Powell, A.; Li, Y.
EPI1004862	HA	Canada	2016-Nov-28	EPI_ISL_265179	A/Ontario/RV0095/2017	Ontario Agency for Health Protection and Promotion (OAHPP)	Public Health Agency of Canada (PHAC)	Bastien, N.; Grenkow, D.; Hart, L.; Normand, S.; Powell, A.; Li, Y.
EPI1004863	HA	Canada	2016-Nov-29	EPI_ISL_265180	A/Ontario/RV0096/2017	Ontario Agency for Health Protection and Promotion (OAHPP)	Public Health Agency of Canada (PHAC)	Bastien, N.; Grenkow, D.; Hart, L.; Normand, S.; Powell, A.; Li, Y.
EPI1004864	HA	Canada	2016-Nov-29	EPI_ISL_265181	A/Ontario/RV0097/2017	Ontario Agency for Health Protection and Promotion (OAHPP)	Public Health Agency of Canada (PHAC)	Bastien, N.; Grenkow, D.; Hart, L.; Normand, S.; Powell, A.; Li, Y.
EPI1004865	HA	Canada	2016-Nov-29	EPI_ISL_265182	A/Ontario/RV0098/2017	Ontario Agency for Health Protection and Promotion (OAHPP)	Public Health Agency of Canada (PHAC)	Bastien, N.; Grenkow, D.; Hart, L.; Normand, S.; Powell, A.; Li, Y.
EPI1004866	HA	Canada	2016-Nov-29	EPI_ISL_265183	A/Ontario/RV0099/2017	Ontario Agency for Health Protection and Promotion (OAHPP)	Public Health Agency of Canada (PHAC)	Bastien, N.; Grenkow, D.; Hart, L.; Normand, S.; Powell, A.; Li, Y.
EPI1004867	HA	Canada	2016-Nov-29	EPI_ISL_265184	A/Ontario/RV0100/2017	Ontario Agency for Health Protection and Promotion (OAHPP)	Public Health Agency of Canada (PHAC)	Bastien, N.; Grenkow, D.; Hart, L.; Normand, S.; Powell, A.; Li, Y.
EPI1004868	HA	Canada	2016-Nov-30	EPI_ISL_265185	A/Ontario/RV0101/2017	Ontario Agency for Health Protection and Promotion (OAHPP)	Public Health Agency of Canada (PHAC)	Bastien, N.; Grenkow, D.; Hart, L.; Normand, S.; Powell, A.; Li, Y.
EPI1004869	HA	Canada	2016-Nov-30	EPI_ISL_265186	A/Ontario/RV0102/2017	Ontario Agency for Health Protection and Promotion (OAHPP)	Public Health Agency of Canada (PHAC)	Bastien, N.; Grenkow, D.; Hart, L.; Normand, S.; Powell, A.; Li, Y.
EPI1004870	HA	Canada	2016-Dec-01	EPI_ISL_265187	A/Ontario/RV0103/2017	Ontario Agency for Health Protection and Promotion (OAHPP)	Public Health Agency of Canada (PHAC)	Bastien, N.; Grenkow, D.; Hart, L.; Normand, S.; Powell, A.; Li, Y.
EPI1004871	HA	Canada	2016-Dec-03	EPI_ISL_265188	A/Ontario/RV0104/2017	Ontario Agency for Health Protection and Promotion (OAHPP)	Public Health Agency of Canada (PHAC)	Bastien, N.; Grenkow, D.; Hart, L.; Normand, S.; Powell, A.; Li, Y.
EPI1004872	HA	Canada	2016-Nov-30	EPI_ISL_265189	A/Ontario/RV0105/2017	Ontario Agency for Health Protection and Promotion (OAHPP)	Public Health Agency of Canada (PHAC)	Bastien, N.; Grenkow, D.; Hart, L.; Normand, S.; Powell, A.; Li, Y.
EPI1004873	HA	Canada	2016-Dec-04	EPI_ISL_265190	A/Ontario/RV0106/2017	Ontario Agency for Health Protection and Promotion (OAHPP)	Public Health Agency of Canada (PHAC)	Bastien, N.; Grenkow, D.; Hart, L.; Normand, S.; Powell, A.; Li, Y.
EPI1004874	HA	Canada	2016-Dec-02	EPI_ISL_265191	A/Ontario/RV0107/2017	Ontario Agency for Health Protection and Promotion (OAHPP)	Public Health Agency of Canada (PHAC)	Bastien, N.; Grenkow, D.; Hart, L.; Normand, S.; Powell, A.; Li, Y.
EPI1004875	HA	Canada	2016-Dec-03	EPI_ISL_265192	A/Ontario/RV0108/2017	Ontario Agency for Health Protection and Promotion (OAHPP)	Public Health Agency of Canada (PHAC)	Bastien, N.; Grenkow, D.; Hart, L.; Normand, S.; Powell, A.; Li, Y.
EPI1004876	HA	Canada	2016-Dec-06	EPI_ISL_265193	A/Ontario/RV0110/2017	Ontario Agency for Health Protection and Promotion (OAHPP)	Public Health Agency of Canada (PHAC)	Bastien, N.; Grenkow, D.; Hart, L.; Normand, S.; Powell, A.; Li, Y.
EPI1004877	HA	Canada	2016-Dec-05	EPI_ISL_265194	A/Ontario/RV0111/2017	Ontario Agency for Health Protection and Promotion (OAHPP)	Public Health Agency of Canada (PHAC)	Bastien, N.; Grenkow, D.; Hart, L.; Normand, S.; Powell, A.; Li, Y.
EPI1004878	HA	Canada	2016-Dec-07	EPI_ISL_265195	A/Ontario/RV0112/2017	Ontario Agency for Health Protection and Promotion (OAHPP)	Public Health Agency of Canada (PHAC)	Bastien, N.; Grenkow, D.; Hart, L.; Normand, S.; Powell, A.; Li, Y.
EPI1004879	HA	Canada	2016-Dec-07	EPI_ISL_265196	A/Ontario/RV0115/2017	Ontario Agency for Health Protection and Promotion (OAHPP)	Public Health Agency of Canada (PHAC)	Bastien, N.; Grenkow, D.; Hart, L.; Normand, S.; Powell, A.; Li, Y.
EPI1004880	HA	Canada	2016-Dec-06	EPI_ISL_265197	A/Ontario/RV0116/2017	Ontario Agency for Health Protection and Promotion (OAHPP)	Public Health Agency of Canada (PHAC)	Bastien, N.; Grenkow, D.; Hart, L.; Normand, S.; Powell, A.; Li, Y.
EPI1004881	HA	Canada	2016-Dec-09	EPI_ISL_265198	A/Ontario/RV0117/2017	Ontario Agency for Health Protection and Promotion (OAHPP)	Public Health Agency of Canada (PHAC)	Bastien, N.; Grenkow, D.; Hart, L.; Normand, S.; Powell, A.; Li, Y.
EPI1004882	HA	Canada	2016-Dec-08	EPI_ISL_265199	A/Ontario/RV0118/2017	Ontario Agency for Health Protection and Promotion (OAHPP)	Public Health Agency of Canada (PHAC)	Bastien, N.; Grenkow, D.; Hart, L.; Normand, S.; Powell, A.; Li, Y.
EPI1004883	HA	Canada	2016-Dec-09	EPI_ISL_265200	A/Ontario/RV0119/2017	Ontario Agency for Health Protection and Promotion (OAHPP)	Public Health Agency of Canada (PHAC)	Bastien, N.; Grenkow, D.; Hart, L.; Normand, S.; Powell, A.; Li, Y.
EPI1004884	HA	Canada	2016-Dec-10	EPI_ISL_265201	A/Ontario/RV0120/2017	Ontario Agency for Health Protection and Promotion (OAHPP)	Public Health Agency of Canada (PHAC)	Bastien, N.; Grenkow, D.; Hart, L.; Normand, S.; Powell, A.; Li, Y.
EPI1004885	HA	Canada	2016-Dec-10	EPI_ISL_265202	A/Ontario/RV0121/2017	Ontario Agency for Health Protection and Promotion (OAHPP)	Public Health Agency of Canada (PHAC)	Bastien, N.; Grenkow, D.; Hart, L.; Normand, S.; Powell, A.; Li, Y.
EPI1004886	HA	Canada	2016-Dec-11	EPI_ISL_265203	A/Ontario/RV0122/2017	Ontario Agency for Health Protection and Promotion (OAHPP)	Public Health Agency of Canada (PHAC)	Bastien, N.; Grenkow, D.; Hart, L.; Normand, S.; Powell, A.; Li, Y.
EPI1004887	HA	Canada	2016-Dec-09	EPI_ISL_265204	A/Ontario/RV0124/2017	Ontario Agency for Health Protection and Promotion (OAHPP)	Public Health Agency of Canada (PHAC)	Bastien, N.; Grenkow, D.; Hart, L.; Normand, S.; Powell, A.; Li, Y.
EPI1004888	HA	Canada	2016-Dec-12	EPI_ISL_265205	A/Ontario/RV0125/2017	Ontario Agency for Health Protection and Promotion (OAHPP)	Public Health Agency of Canada (PHAC)	Bastien, N.; Grenkow, D.; Hart, L.; Normand, S.; Powell, A.; Li, Y.
EPI1004889	HA	Canada	2016-Dec-12	EPI_ISL_265206	A/Ontario/RV0126/2017	Ontario Agency for Health Protection and Promotion (OAHPP)	Public Health Agency of Canada (PHAC)	Bastien, N.; Grenkow, D.; Hart, L.; Normand, S.; Powell, A.; Li, Y.
EPI1004890	HA	Canada	2016-Dec-13	EPI_ISL_265207	A/Ontario/RV0127/2017	Ontario Agency for Health Protection and Promotion (OAHPP)	Public Health Agency of Canada (PHAC)	Bastien, N.; Grenkow, D.; Hart, L.; Normand, S.; Powell, A.; Li, Y.
EPI1004891	HA	Canada	2016-Dec-13	EPI_ISL_265208	A/Ontario/RV0129/2017	Ontario Agency for Health Protection and Promotion (OAHPP)	Public Health Agency of Canada (PHAC)	Bastien, N.; Grenkow, D.; Hart, L.; Normand, S.; Powell, A.; Li, Y.
EPI1004892	HA	Canada	2016-Dec-13	EPI_ISL_265209	A/Ontario/RV0130/2017	Ontario Agency for Health Protection and Promotion (OAHPP)	Public Health Agency of Canada (PHAC)	Bastien, N.; Grenkow, D.; Hart, L.; Normand, S.; Powell, A.; Li, Y.
EPI1004893	HA	Canada	2016-Dec-21	EPI_ISL_265210	A/Ontario/RV0131/2017	Ontario Agency for Health Protection and Promotion (OAHPP)	Public Health Agency of Canada (PHAC)	Bastien, N.; Grenkow, D.; Hart, L.; Normand, S.; Powell, A.; Li, Y.
EPI1004894	HA	Canada	2016-Dec-06	EPI_ISL_265211	A/Ontario/RV0133/2017	Ontario Agency for Health Protection and Promotion (OAHPP)	Public Health Agency of Canada (PHAC)	Bastien, N.; Grenkow, D.; Hart, L.; Normand, S.; Powell, A.; Li, Y.
EPI1004895	HA	Canada	2016-Dec-28	EPI_ISL_265212	A/Ontario/RV0154/2017		Public Health Agency of Canada (PHAC)	Bastien, N.; Grenkow, D.; Hart, L.; Normand, S.; Powell, A.; Li, Y.
EPI1004896	HA	Canada	2016-Dec-08	EPI_ISL_265213	A/Ontario/RV0155/2017	Ontario Agency for Health Protection and Promotion (OAHPP)	Public Health Agency of Canada (PHAC)	Bastien, N.; Grenkow, D.; Hart, L.; Normand, S.; Powell, A.; Li, Y.
EPI1004897	HA	Canada	2016-Dec-21	EPI_ISL_265214	A/Ontario/RV0157/2017	Ontario Agency for Health Protection and Promotion (OAHPP)	Public Health Agency of Canada (PHAC)	Bastien, N.; Grenkow, D.; Hart, L.; Normand, S.; Powell, A.; Li, Y.
EPI1004898	HA	Canada	2016-Dec-26	EPI_ISL_265215	A/Ontario/RV0158/2017	Ontario Agency for Health Protection and Promotion (OAHPP)	Public Health Agency of Canada (PHAC)	Bastien, N.; Grenkow, D.; Hart, L.; Normand, S.; Powell, A.; Li, Y.
EPI1004899	HA	Canada	2016-Dec-12	EPI_ISL_265216	A/Ontario/RV0159/2017	Ontario Agency for Health Protection and Promotion (OAHPP)	Public Health Agency of Canada (PHAC)	Bastien, N.; Grenkow, D.; Hart, L.; Normand, S.; Powell, A.; Li, Y.
EPI1004900	HA	Canada	2016-Dec-23	EPI_ISL_265217	A/Ontario/RV0163/2017	Ontario Agency for Health Protection and Promotion (OAHPP)	Public Health Agency of Canada (PHAC)	Bastien, N.; Grenkow, D.; Hart, L.; Normand, S.; Powell, A.; Li, Y.
EPI1004901	HA	Canada	2016-Dec-28	EPI_ISL_265218	A/Ontario/RV0164/2017	Ontario Agency for Health Protection and Promotion (OAHPP)	Public Health Agency of Canada (PHAC)	Bastien, N.; Grenkow, D.; Hart, L.; Normand, S.; Powell, A.; Li, Y.
EPI1004902	HA	Canada	2016-Dec-10	EPI_ISL_265219	A/Ontario/RV0166/2017	Ontario Agency for Health Protection and Promotion (OAHPP)	Public Health Agency of Canada (PHAC)	Bastien, N.; Grenkow, D.; Hart, L.; Normand, S.; Powell, A.; Li, Y.
EPI1004903	HA	Canada	2016-Dec-22	EPI_ISL_265220	A/Ontario/RV0167/2017	Ontario Agency for Health Protection and Promotion (OAHPP)	Public Health Agency of Canada (PHAC)	Bastien, N.; Grenkow, D.; Hart, L.; Normand, S.; Powell, A.; Li, Y.
EPI1004904	HA	Canada	2016-Dec-23	EPI_ISL_265221	A/Ontario/RV0168/2017	Ontario Agency for Health Protection and Promotion (OAHPP)	Public Health Agency of Canada (PHAC)	Bastien, N.; Grenkow, D.; Hart, L.; Normand, S.; Powell, A.; Li, Y.
EPI1004905	HA	Canada	2016-Dec-07	EPI_ISL_265222	A/Ontario/RV0170/2017	Ontario Agency for Health Protection and Promotion (OAHPP)	Public Health Agency of Canada (PHAC)	Bastien, N.; Grenkow, D.; Hart, L.; Normand, S.; Powell, A.; Li, Y.
EPI1004906	HA	Canada	2016-Dec-09	EPI_ISL_265223	A/Ontario/RV0171/2017	Ontario Agency for Health Protection and Promotion (OAHPP)	Public Health Agency of Canada (PHAC)	Bastien, N.; Grenkow, D.; Hart, L.; Normand, S.; Powell, A.; Li, Y.
EPI1004907	HA	Canada	2016-Dec-12	EPI_ISL_265224	A/Ontario/RV0172/2017	Ontario Agency for Health Protection and Promotion (OAHPP)	Public Health Agency of Canada (PHAC)	Bastien, N.; Grenkow, D.; Hart, L.; Normand, S.; Powell, A.; Li, Y.
EPI1004911	HA	Canada	2016-Dec-17	EPI_ISL_265228	A/Ontario/RV0177/2017	Ontario Agency for Health Protection and Promotion (OAHPP)	Public Health Agency of Canada (PHAC)	Bastien, N.; Grenkow, D.; Hart, L.; Normand, S.; Powell, A.; Li, Y.
EPI1004912	HA	Canada	2016-Dec-06	EPI_ISL_265229	A/Ontario/RV0114/2017	Ontario Agency for Health Protection and Promotion (OAHPP)	Public Health Agency of Canada (PHAC)	Bastien, N.; Grenkow, D.; Hart, L.; Normand, S.; Powell, A.; Li, Y.
EPI1004913	HA	Canada	2016-Dec-13	EPI_ISL_265230	A/Ontario/RV0128/2017	Ontario Agency for Health Protection and Promotion (OAHPP)	Public Health Agency of Canada (PHAC)	Bastien, N.; Grenkow, D.; Hart, L.; Normand, S.; Powell, A.; Li, Y.
EPI1004914	HA	Canada	2016-Dec-22	EPI_ISL_265231	A/Ontario/RV0132/2017	Ontario Agency for Health Protection and Promotion (OAHPP)	Public Health Agency of Canada (PHAC)	Bastien, N.; Grenkow, D.; Hart, L.; Normand, S.; Powell, A.; Li, Y.
EPI1035199	HA	United States	2016-Nov-15	EPI_ISL_272884	A/Delaware/32/2016	Delaware Public Health Lab	Centers for Disease Control and Prevention
EPI1035574	HA	United States	2016-Dec-06	EPI_ISL_272928	A/Tennessee/33/2016	Tennessee Department of Health Laboratory-Nashville	Centers for Disease Control and Prevention
EPI1035602	HA	United States	2017-Jan-25	EPI_ISL_272931	A/Texas/80/2017	Baylor Scott and White Health	Centers for Disease Control and Prevention
EPI1035705	HA	United States	2017-Jan-23	EPI_ISL_272944	A/Wisconsin/19/2017	Wisconsin State Laboratory of Hygiene	Centers for Disease Control and Prevention
EPI1075416	HA	United States	2017-Jan-31	EPI_ISL_280931	A/Georgia/5976/2017			Gruner,W.E.; Fries,A.C.; Garrett,C.M.; Powell,M.L.; Minnich,D.E.; Couch,M.R.; Hanson,J.F.; DeMarcus,L.S.; Smith,J.P.; Edwards,M.A.; Federinko,S.P.; Macias,E.A.; West,C.A.; Poel,J.R.
EPI1075458	HA	United States	2017-Jan-24	EPI_ISL_280973	A/Florida/5928/2017			Gruner,W.E.; Fries,A.C.; Garrett,C.M.; Powell,M.L.; Minnich,D.E.; Couch,M.R.; Hanson,J.F.; DeMarcus,L.S.; Smith,J.P.; Edwards,M.A.; Federinko,S.P.; Macias,E.A.; West,C.A.; Poel,J.R.
EPI1075462	HA	United States	2016-Dec-27	EPI_ISL_280977	A/Hawaii/5932/2016			Gruner,W.E.; Fries,A.C.; Garrett,C.M.; Powell,M.L.; Minnich,D.E.; Couch,M.R.; Hanson,J.F.; DeMarcus,L.S.; Smith,J.P.; Edwards,M.A.; Federinko,S.P.; Macias,E.A.; West,C.A.; Poel,J.R.
EPI1075463	HA	United States	2016-Dec-30	EPI_ISL_280978	A/Hawaii/5933/2016			Gruner,W.E.; Fries,A.C.; Garrett,C.M.; Powell,M.L.; Minnich,D.E.; Couch,M.R.; Hanson,J.F.; DeMarcus,L.S.; Smith,J.P.; Edwards,M.A.; Federinko,S.P.; Macias,E.A.; West,C.A.; Poel,J.R.
EPI1075464	HA	United States	2017-Jan-03	EPI_ISL_280979	A/Hawaii/5934/2017			Gruner,W.E.; Fries,A.C.; Garrett,C.M.; Powell,M.L.; Minnich,D.E.; Couch,M.R.; Hanson,J.F.; DeMarcus,L.S.; Smith,J.P.; Edwards,M.A.; Federinko,S.P.; Macias,E.A.; West,C.A.; Poel,J.R.
EPI1075465	HA	United States	2017-Jan-05	EPI_ISL_280980	A/Hawaii/5935/2017			Gruner,W.E.; Fries,A.C.; Garrett,C.M.; Powell,M.L.; Minnich,D.E.; Couch,M.R.; Hanson,J.F.; DeMarcus,L.S.; Smith,J.P.; Edwards,M.A.; Federinko,S.P.; Macias,E.A.; West,C.A.; Poel,J.R.
EPI1075466	HA	United States	2017-Jan-04	EPI_ISL_280981	A/Hawaii/5936/2017			Gruner,W.E.; Fries,A.C.; Garrett,C.M.; Powell,M.L.; Minnich,D.E.; Couch,M.R.; Hanson,J.F.; DeMarcus,L.S.; Smith,J.P.; Edwards,M.A.; Federinko,S.P.; Macias,E.A.; West,C.A.; Poel,J.R.
EPI1075467	HA	United States	2017-Jan-05	EPI_ISL_280982	A/Hawaii/5937/2017			Gruner,W.E.; Fries,A.C.; Garrett,C.M.; Powell,M.L.; Minnich,D.E.; Couch,M.R.; Hanson,J.F.; DeMarcus,L.S.; Smith,J.P.; Edwards,M.A.; Federinko,S.P.; Macias,E.A.; West,C.A.; Poel,J.R.
EPI1075468	HA	United States	2017-Jan-03	EPI_ISL_280983	A/Hawaii/5938/2017			Gruner,W.E.; Fries,A.C.; Garrett,C.M.; Powell,M.L.; Minnich,D.E.; Couch,M.R.; Hanson,J.F.; DeMarcus,L.S.; Smith,J.P.; Edwards,M.A.; Federinko,S.P.; Macias,E.A.; West,C.A.; Poel,J.R.
EPI1075469	HA	United States	2017-Jan-11	EPI_ISL_280984	A/Hawaii/5939/2017			Gruner,W.E.; Fries,A.C.; Garrett,C.M.; Powell,M.L.; Minnich,D.E.; Couch,M.R.; Hanson,J.F.; DeMarcus,L.S.; Smith,J.P.; Edwards,M.A.; Federinko,S.P.; Macias,E.A.; West,C.A.; Poel,J.R.
EPI1075470	HA	United States	2017-Jan-13	EPI_ISL_280985	A/Hawaii/5940/2017			Gruner,W.E.; Fries,A.C.; Garrett,C.M.; Powell,M.L.; Minnich,D.E.; Couch,M.R.; Hanson,J.F.; DeMarcus,L.S.; Smith,J.P.; Edwards,M.A.; Federinko,S.P.; Macias,E.A.; West,C.A.; Poel,J.R.
EPI1075473	HA	United States	2017-Jan-30	EPI_ISL_280988	A/Louisiana/5943/2017			Gruner,W.E.; Fries,A.C.; Garrett,C.M.; Powell,M.L.; Minnich,D.E.; Couch,M.R.; Hanson,J.F.; DeMarcus,L.S.; Smith,J.P.; Edwards,M.A.; Federinko,S.P.; Macias,E.A.; West,C.A.; Poel,J.R.
EPI1075476	HA	United States	2017-Jan-30	EPI_ISL_280991	A/Nebraska/5946/2017			Gruner,W.E.; Fries,A.C.; Garrett,C.M.; Powell,M.L.; Minnich,D.E.; Couch,M.R.; Hanson,J.F.; DeMarcus,L.S.; Smith,J.P.; Edwards,M.A.; Federinko,S.P.; Macias,E.A.; West,C.A.; Poel,J.R.
EPI1075478	HA	United States	2016-Dec-31	EPI_ISL_280993	A/Washington/5868/2016			Gruner,W.E.; Fries,A.C.; Garrett,C.M.; Powell,M.L.; Minnich,D.E.; Couch,M.R.; Hanson,J.F.; DeMarcus,L.S.; Smith,J.P.; Edwards,M.A.; Federinko,S.P.; Macias,E.A.; West,C.A.; Poel,J.R.
EPI1075479	HA	United States	2017-Jan-23	EPI_ISL_280994	A/Washington/5869/2017			Gruner,W.E.; Fries,A.C.; Garrett,C.M.; Powell,M.L.; Minnich,D.E.; Couch,M.R.; Hanson,J.F.; DeMarcus,L.S.; Smith,J.P.; Edwards,M.A.; Federinko,S.P.; Macias,E.A.; West,C.A.; Poel,J.R.
EPI1075480	HA	United States	2017-Jan-18	EPI_ISL_280995	A/Wyoming/5870/2017			Gruner,W.E.; Fries,A.C.; Garrett,C.M.; Powell,M.L.; Minnich,D.E.; Couch,M.R.; Hanson,J.F.; DeMarcus,L.S.; Smith,J.P.; Edwards,M.A.; Federinko,S.P.; Macias,E.A.; West,C.A.; Poel,J.R.
EPI1075481	HA	United States	2017-Jan-18	EPI_ISL_280996	A/Wyoming/5871/2017			Gruner,W.E.; Fries,A.C.; Garrett,C.M.; Powell,M.L.; Minnich,D.E.; Couch,M.R.; Hanson,J.F.; DeMarcus,L.S.; Smith,J.P.; Edwards,M.A.; Federinko,S.P.; Macias,E.A.; West,C.A.; Poel,J.R.
EPI1075482	HA	United States	2017-Jan-18	EPI_ISL_280997	A/Wyoming/5872/2017			Gruner,W.E.; Fries,A.C.; Garrett,C.M.; Powell,M.L.; Minnich,D.E.; Couch,M.R.; Hanson,J.F.; DeMarcus,L.S.; Smith,J.P.; Edwards,M.A.; Federinko,S.P.; Macias,E.A.; West,C.A.; Poel,J.R.
EPI1075483	HA	United States	2017-Jan-19	EPI_ISL_280998	A/Wyoming/5873/2017			Gruner,W.E.; Fries,A.C.; Garrett,C.M.; Powell,M.L.; Minnich,D.E.; Couch,M.R.; Hanson,J.F.; DeMarcus,L.S.; Smith,J.P.; Edwards,M.A.; Federinko,S.P.; Macias,E.A.; West,C.A.; Poel,J.R.
EPI1075484	HA	United States	2017-Jan-23	EPI_ISL_280999	A/Wyoming/5874/2017			Gruner,W.E.; Fries,A.C.; Garrett,C.M.; Powell,M.L.; Minnich,D.E.; Couch,M.R.; Hanson,J.F.; DeMarcus,L.S.; Smith,J.P.; Edwards,M.A.; Federinko,S.P.; Macias,E.A.; West,C.A.; Poel,J.R.
EPI1075490	HA	United States	2017-Jan-06	EPI_ISL_281005	A/Arizona/5880/2017			Gruner,W.E.; Fries,A.C.; Garrett,C.M.; Powell,M.L.; Minnich,D.E.; Couch,M.R.; Hanson,J.F.; DeMarcus,L.S.; Smith,J.P.; Edwards,M.A.; Federinko,S.P.; Macias,E.A.; West,C.A.; Poel,J.R.
EPI1075491	HA	United States	2017-Jan-10	EPI_ISL_281006	A/Colorado/5881/2017			Gruner,W.E.; Fries,A.C.; Garrett,C.M.; Powell,M.L.; Minnich,D.E.; Couch,M.R.; Hanson,J.F.; DeMarcus,L.S.; Smith,J.P.; Edwards,M.A.; Federinko,S.P.; Macias,E.A.; West,C.A.; Poel,J.R.
EPI1075492	HA	United States	2017-Jan-30	EPI_ISL_281007	A/Florida/5882/2017			Gruner,W.E.; Fries,A.C.; Garrett,C.M.; Powell,M.L.; Minnich,D.E.; Couch,M.R.; Hanson,J.F.; DeMarcus,L.S.; Smith,J.P.; Edwards,M.A.; Federinko,S.P.; Macias,E.A.; West,C.A.; Poel,J.R.
EPI1075493	HA	United States	2017-Jan-30	EPI_ISL_281008	A/Georgia/5883/2017			Gruner,W.E.; Fries,A.C.; Garrett,C.M.; Powell,M.L.; Minnich,D.E.; Couch,M.R.; Hanson,J.F.; DeMarcus,L.S.; Smith,J.P.; Edwards,M.A.; Federinko,S.P.; Macias,E.A.; West,C.A.; Poel,J.R.
EPI1075499	HA	United States	2017-Jan-17	EPI_ISL_281014	A/Kentucky/5889/2017			Gruner,W.E.; Fries,A.C.; Garrett,C.M.; Powell,M.L.; Minnich,D.E.; Couch,M.R.; Hanson,J.F.; DeMarcus,L.S.; Smith,J.P.; Edwards,M.A.; Federinko,S.P.; Macias,E.A.; West,C.A.; Poel,J.R.
EPI1075500	HA	United States	2017-Jan-30	EPI_ISL_281015	A/Kentucky/5890/2017			Gruner,W.E.; Fries,A.C.; Garrett,C.M.; Powell,M.L.; Minnich,D.E.; Couch,M.R.; Hanson,J.F.; DeMarcus,L.S.; Smith,J.P.; Edwards,M.A.; Federinko,S.P.; Macias,E.A.; West,C.A.; Poel,J.R.
EPI1075501	HA	United States	2017-Jan-30	EPI_ISL_281016	A/Kentucky/5891/2017			Gruner,W.E.; Fries,A.C.; Garrett,C.M.; Powell,M.L.; Minnich,D.E.; Couch,M.R.; Hanson,J.F.; DeMarcus,L.S.; Smith,J.P.; Edwards,M.A.; Federinko,S.P.; Macias,E.A.; West,C.A.; Poel,J.R.
EPI1075503	HA	United States	2017-Jan-14	EPI_ISL_281018	A/Maryland/5893/2017			Gruner,W.E.; Fries,A.C.; Garrett,C.M.; Powell,M.L.; Minnich,D.E.; Couch,M.R.; Hanson,J.F.; DeMarcus,L.S.; Smith,J.P.; Edwards,M.A.; Federinko,S.P.; Macias,E.A.; West,C.A.; Poel,J.R.
EPI1075504	HA	United States	2017-Jan-10	EPI_ISL_281019	A/Mississippi/5894/2017			Gruner,W.E.; Fries,A.C.; Garrett,C.M.; Powell,M.L.; Minnich,D.E.; Couch,M.R.; Hanson,J.F.; DeMarcus,L.S.; Smith,J.P.; Edwards,M.A.; Federinko,S.P.; Macias,E.A.; West,C.A.; Poel,J.R.
EPI1075505	HA	United States	2017-Jan-26	EPI_ISL_281020	A/Nebraska/5895/2017			Gruner,W.E.; Fries,A.C.; Garrett,C.M.; Powell,M.L.; Minnich,D.E.; Couch,M.R.; Hanson,J.F.; DeMarcus,L.S.; Smith,J.P.; Edwards,M.A.; Federinko,S.P.; Macias,E.A.; West,C.A.; Poel,J.R.
EPI1075506	HA	United States	2017-Jan-27	EPI_ISL_281021	A/Nebraska/5896/2017			Gruner,W.E.; Fries,A.C.; Garrett,C.M.; Powell,M.L.; Minnich,D.E.; Couch,M.R.; Hanson,J.F.; DeMarcus,L.S.; Smith,J.P.; Edwards,M.A.; Federinko,S.P.; Macias,E.A.; West,C.A.; Poel,J.R.
EPI1075507	HA	United States	2017-Jan-27	EPI_ISL_281022	A/Nebraska/5897/2017			Gruner,W.E.; Fries,A.C.; Garrett,C.M.; Powell,M.L.; Minnich,D.E.; Couch,M.R.; Hanson,J.F.; DeMarcus,L.S.; Smith,J.P.; Edwards,M.A.; Federinko,S.P.; Macias,E.A.; West,C.A.; Poel,J.R.
EPI1075508	HA	United States	2017-Jan-27	EPI_ISL_281023	A/New York/5898/2017			Gruner,W.E.; Fries,A.C.; Garrett,C.M.; Powell,M.L.; Minnich,D.E.; Couch,M.R.; Hanson,J.F.; DeMarcus,L.S.; Smith,J.P.; Edwards,M.A.; Federinko,S.P.; Macias,E.A.; West,C.A.; Poel,J.R.
EPI1075509	HA	United States	2017-Jan-30	EPI_ISL_281024	A/New York/5899/2017			Gruner,W.E.; Fries,A.C.; Garrett,C.M.; Powell,M.L.; Minnich,D.E.; Couch,M.R.; Hanson,J.F.; DeMarcus,L.S.; Smith,J.P.; Edwards,M.A.; Federinko,S.P.; Macias,E.A.; West,C.A.; Poel,J.R.
EPI1075512	HA	United States	2017-Jan-18	EPI_ISL_281027	A/North Carolina/5902/2017			Gruner,W.E.; Fries,A.C.; Garrett,C.M.; Powell,M.L.; Minnich,D.E.; Couch,M.R.; Hanson,J.F.; DeMarcus,L.S.; Smith,J.P.; Edwards,M.A.; Federinko,S.P.; Macias,E.A.; West,C.A.; Poel,J.R.
EPI1075513	HA	United States	2017-Jan-26	EPI_ISL_281028	A/North Dakota/5903/2017			Gruner,W.E.; Fries,A.C.; Garrett,C.M.; Powell,M.L.; Minnich,D.E.; Couch,M.R.; Hanson,J.F.; DeMarcus,L.S.; Smith,J.P.; Edwards,M.A.; Federinko,S.P.; Macias,E.A.; West,C.A.; Poel,J.R.
EPI1075514	HA	United States	2017-Jan-30	EPI_ISL_281029	A/North Dakota/5904/2017			Gruner,W.E.; Fries,A.C.; Garrett,C.M.; Powell,M.L.; Minnich,D.E.; Couch,M.R.; Hanson,J.F.; DeMarcus,L.S.; Smith,J.P.; Edwards,M.A.; Federinko,S.P.; Macias,E.A.; West,C.A.; Poel,J.R.
EPI1075515	HA	United States	2017-Jan-25	EPI_ISL_281030	A/Ohio/5905/2017			Gruner,W.E.; Fries,A.C.; Garrett,C.M.; Powell,M.L.; Minnich,D.E.; Couch,M.R.; Hanson,J.F.; DeMarcus,L.S.; Smith,J.P.; Edwards,M.A.; Federinko,S.P.; Macias,E.A.; West,C.A.; Poel,J.R.
EPI1075516	HA	United States	2017-Jan-30	EPI_ISL_281031	A/Ohio/5906/2017			Gruner,W.E.; Fries,A.C.; Garrett,C.M.; Powell,M.L.; Minnich,D.E.; Couch,M.R.; Hanson,J.F.; DeMarcus,L.S.; Smith,J.P.; Edwards,M.A.; Federinko,S.P.; Macias,E.A.; West,C.A.; Poel,J.R.
EPI1075517	HA	United States	2017-Jan-26	EPI_ISL_281032	A/Okahoma/5907/2017			Gruner,W.E.; Fries,A.C.; Garrett,C.M.; Powell,M.L.; Minnich,D.E.; Couch,M.R.; Hanson,J.F.; DeMarcus,L.S.; Smith,J.P.; Edwards,M.A.; Federinko,S.P.; Macias,E.A.; West,C.A.; Poel,J.R.
EPI1075518	HA	United States	2017-Jan-26	EPI_ISL_281033	A/Okahoma/5908/2017			Gruner,W.E.; Fries,A.C.; Garrett,C.M.; Powell,M.L.; Minnich,D.E.; Couch,M.R.; Hanson,J.F.; DeMarcus,L.S.; Smith,J.P.; Edwards,M.A.; Federinko,S.P.; Macias,E.A.; West,C.A.; Poel,J.R.
EPI1075519	HA	United States	2017-Jan-27	EPI_ISL_281034	A/Okahoma/5909/2017			Gruner,W.E.; Fries,A.C.; Garrett,C.M.; Powell,M.L.; Minnich,D.E.; Couch,M.R.; Hanson,J.F.; DeMarcus,L.S.; Smith,J.P.; Edwards,M.A.; Federinko,S.P.; Macias,E.A.; West,C.A.; Poel,J.R.
EPI1075520	HA	United States	2017-Jan-30	EPI_ISL_281035	A/Okahoma/5910/2017			Gruner,W.E.; Fries,A.C.; Garrett,C.M.; Powell,M.L.; Minnich,D.E.; Couch,M.R.; Hanson,J.F.; DeMarcus,L.S.; Smith,J.P.; Edwards,M.A.; Federinko,S.P.; Macias,E.A.; West,C.A.; Poel,J.R.
EPI1075522	HA	United States	2017-Jan-30	EPI_ISL_281037	A/Okahoma/5912/2017			Gruner,W.E.; Fries,A.C.; Garrett,C.M.; Powell,M.L.; Minnich,D.E.; Couch,M.R.; Hanson,J.F.; DeMarcus,L.S.; Smith,J.P.; Edwards,M.A.; Federinko,S.P.; Macias,E.A.; West,C.A.; Poel,J.R.
EPI1075523	HA	United States	2017-Jan-31	EPI_ISL_281038	A/Okahoma/5913/2017			Gruner,W.E.; Fries,A.C.; Garrett,C.M.; Powell,M.L.; Minnich,D.E.; Couch,M.R.; Hanson,J.F.; DeMarcus,L.S.; Smith,J.P.; Edwards,M.A.; Federinko,S.P.; Macias,E.A.; West,C.A.; Poel,J.R.
EPI1075524	HA	United States	2017-Jan-26	EPI_ISL_281039	A/South Carolina/5914/2017			Gruner,W.E.; Fries,A.C.; Garrett,C.M.; Powell,M.L.; Minnich,D.E.; Couch,M.R.; Hanson,J.F.; DeMarcus,L.S.; Smith,J.P.; Edwards,M.A.; Federinko,S.P.; Macias,E.A.; West,C.A.; Poel,J.R.
EPI1075526	HA	United States	2017-Jan-26	EPI_ISL_281041	A/Texas/5916/2017			Gruner,W.E.; Fries,A.C.; Garrett,C.M.; Powell,M.L.; Minnich,D.E.; Couch,M.R.; Hanson,J.F.; DeMarcus,L.S.; Smith,J.P.; Edwards,M.A.; Federinko,S.P.; Macias,E.A.; West,C.A.; Poel,J.R.
EPI1075527	HA	United States	2017-Jan-27	EPI_ISL_281042	A/Texas/5917/2017			Gruner,W.E.; Fries,A.C.; Garrett,C.M.; Powell,M.L.; Minnich,D.E.; Couch,M.R.; Hanson,J.F.; DeMarcus,L.S.; Smith,J.P.; Edwards,M.A.; Federinko,S.P.; Macias,E.A.; West,C.A.; Poel,J.R.
EPI1075528	HA	United States	2017-Jan-30	EPI_ISL_281043	A/Texas/5918/2017			Gruner,W.E.; Fries,A.C.; Garrett,C.M.; Powell,M.L.; Minnich,D.E.; Couch,M.R.; Hanson,J.F.; DeMarcus,L.S.; Smith,J.P.; Edwards,M.A.; Federinko,S.P.; Macias,E.A.; West,C.A.; Poel,J.R.
EPI1075529	HA	United States	2017-Jan-30	EPI_ISL_281044	A/Texas/5919/2017			Gruner,W.E.; Fries,A.C.; Garrett,C.M.; Powell,M.L.; Minnich,D.E.; Couch,M.R.; Hanson,J.F.; DeMarcus,L.S.; Smith,J.P.; Edwards,M.A.; Federinko,S.P.; Macias,E.A.; West,C.A.; Poel,J.R.
EPI1075530	HA	United States	2017-Jan-26	EPI_ISL_281045	A/Wyoming/5920/2017			Gruner,W.E.; Fries,A.C.; Garrett,C.M.; Powell,M.L.; Minnich,D.E.; Couch,M.R.; Hanson,J.F.; DeMarcus,L.S.; Smith,J.P.; Edwards,M.A.; Federinko,S.P.; Macias,E.A.; West,C.A.; Poel,J.R.
EPI1075531	HA	United States	2017-Jan-31	EPI_ISL_281046	A/Wyoming/5921/2017			Gruner,W.E.; Fries,A.C.; Garrett,C.M.; Powell,M.L.; Minnich,D.E.; Couch,M.R.; Hanson,J.F.; DeMarcus,L.S.; Smith,J.P.; Edwards,M.A.; Federinko,S.P.; Macias,E.A.; West,C.A.; Poel,J.R.
EPI1075532	HA	United States	2017-Jan-31	EPI_ISL_281047	A/Wyoming/5922/2017			Gruner,W.E.; Fries,A.C.; Garrett,C.M.; Powell,M.L.; Minnich,D.E.; Couch,M.R.; Hanson,J.F.; DeMarcus,L.S.; Smith,J.P.; Edwards,M.A.; Federinko,S.P.; Macias,E.A.; West,C.A.; Poel,J.R.
EPI1075534	HA	United States	2016-Dec-25	EPI_ISL_281049	A/California/5924/2016			Gruner,W.E.; Fries,A.C.; Garrett,C.M.; Powell,M.L.; Minnich,D.E.; Couch,M.R.; Hanson,J.F.; DeMarcus,L.S.; Smith,J.P.; Edwards,M.A.; Federinko,S.P.; Macias,E.A.; West,C.A.; Poel,J.R.
EPI1075535	HA	United States	2017-Jan-30	EPI_ISL_281050	A/Colorado/5925/2017			Gruner,W.E.; Fries,A.C.; Garrett,C.M.; Powell,M.L.; Minnich,D.E.; Couch,M.R.; Hanson,J.F.; DeMarcus,L.S.; Smith,J.P.; Edwards,M.A.; Federinko,S.P.; Macias,E.A.; West,C.A.; Poel,J.R.
EPI1075538	HA	United States	2017-Jan-24	EPI_ISL_281053	A/Connecticut/5818/2017			Gruner,W.E.; Fries,A.C.; Garrett,C.M.; Powell,M.L.; Minnich,D.E.; Couch,M.R.; Hanson,J.F.; DeMarcus,L.S.; Smith,J.P.; Edwards,M.A.; Federinko,S.P.; Macias,E.A.; West,C.A.; Poel,J.R.
EPI1075539	HA	United States	2017-Jan-23	EPI_ISL_281054	A/Georgia/5819/2017			Gruner,W.E.; Fries,A.C.; Garrett,C.M.; Powell,M.L.; Minnich,D.E.; Couch,M.R.; Hanson,J.F.; DeMarcus,L.S.; Smith,J.P.; Edwards,M.A.; Federinko,S.P.; Macias,E.A.; West,C.A.; Poel,J.R.
EPI1075540	HA	United States	2017-Jan-23	EPI_ISL_281055	A/Idaho/5820/2017			Gruner,W.E.; Fries,A.C.; Garrett,C.M.; Powell,M.L.; Minnich,D.E.; Couch,M.R.; Hanson,J.F.; DeMarcus,L.S.; Smith,J.P.; Edwards,M.A.; Federinko,S.P.; Macias,E.A.; West,C.A.; Poel,J.R.
EPI1075541	HA	United States	2017-Jan-23	EPI_ISL_281056	A/Idaho/5821/2017			Gruner,W.E.; Fries,A.C.; Garrett,C.M.; Powell,M.L.; Minnich,D.E.; Couch,M.R.; Hanson,J.F.; DeMarcus,L.S.; Smith,J.P.; Edwards,M.A.; Federinko,S.P.; Macias,E.A.; West,C.A.; Poel,J.R.
EPI1075542	HA	United States	2017-Jan-24	EPI_ISL_281057	A/Idaho/5822/2017			Gruner,W.E.; Fries,A.C.; Garrett,C.M.; Powell,M.L.; Minnich,D.E.; Couch,M.R.; Hanson,J.F.; DeMarcus,L.S.; Smith,J.P.; Edwards,M.A.; Federinko,S.P.; Macias,E.A.; West,C.A.; Poel,J.R.
EPI1075544	HA	United States	2017-Jan-23	EPI_ISL_281059	A/Kansas/5824/2017			Gruner,W.E.; Fries,A.C.; Garrett,C.M.; Powell,M.L.; Minnich,D.E.; Couch,M.R.; Hanson,J.F.; DeMarcus,L.S.; Smith,J.P.; Edwards,M.A.; Federinko,S.P.; Macias,E.A.; West,C.A.; Poel,J.R.
EPI1075545	HA	United States	2017-Jan-20	EPI_ISL_281060	A/Kentucky/5825/2017			Gruner,W.E.; Fries,A.C.; Garrett,C.M.; Powell,M.L.; Minnich,D.E.; Couch,M.R.; Hanson,J.F.; DeMarcus,L.S.; Smith,J.P.; Edwards,M.A.; Federinko,S.P.; Macias,E.A.; West,C.A.; Poel,J.R.
EPI1075546	HA	United States	2017-Jan-23	EPI_ISL_281061	A/Kentucky/5826/2017			Gruner,W.E.; Fries,A.C.; Garrett,C.M.; Powell,M.L.; Minnich,D.E.; Couch,M.R.; Hanson,J.F.; DeMarcus,L.S.; Smith,J.P.; Edwards,M.A.; Federinko,S.P.; Macias,E.A.; West,C.A.; Poel,J.R.
EPI1075547	HA	United States	2017-Jan-24	EPI_ISL_281062	A/Kentucky/5827/2017			Gruner,W.E.; Fries,A.C.; Garrett,C.M.; Powell,M.L.; Minnich,D.E.; Couch,M.R.; Hanson,J.F.; DeMarcus,L.S.; Smith,J.P.; Edwards,M.A.; Federinko,S.P.; Macias,E.A.; West,C.A.; Poel,J.R.
EPI1075548	HA	United States	2017-Jan-25	EPI_ISL_281063	A/Maryland/5828/2017			Gruner,W.E.; Fries,A.C.; Garrett,C.M.; Powell,M.L.; Minnich,D.E.; Couch,M.R.; Hanson,J.F.; DeMarcus,L.S.; Smith,J.P.; Edwards,M.A.; Federinko,S.P.; Macias,E.A.; West,C.A.; Poel,J.R.
EPI1075549	HA	United States	2017-Jan-25	EPI_ISL_281064	A/Massachusetts/5829/2017			Gruner,W.E.; Fries,A.C.; Garrett,C.M.; Powell,M.L.; Minnich,D.E.; Couch,M.R.; Hanson,J.F.; DeMarcus,L.S.; Smith,J.P.; Edwards,M.A.; Federinko,S.P.; Macias,E.A.; West,C.A.; Poel,J.R.
EPI1075551	HA	United States	2017-Jan-04	EPI_ISL_281066	A/New Jersey/5831/2017			Gruner,W.E.; Fries,A.C.; Garrett,C.M.; Powell,M.L.; Minnich,D.E.; Couch,M.R.; Hanson,J.F.; DeMarcus,L.S.; Smith,J.P.; Edwards,M.A.; Federinko,S.P.; Macias,E.A.; West,C.A.; Poel,J.R.
EPI1075552	HA	United States	2017-Jan-04	EPI_ISL_281067	A/New Jersey/5832/2017			Gruner,W.E.; Fries,A.C.; Garrett,C.M.; Powell,M.L.; Minnich,D.E.; Couch,M.R.; Hanson,J.F.; DeMarcus,L.S.; Smith,J.P.; Edwards,M.A.; Federinko,S.P.; Macias,E.A.; West,C.A.; Poel,J.R.
EPI1075553	HA	United States	2017-Jan-19	EPI_ISL_281068	A/New Jersey/5833/2017			Gruner,W.E.; Fries,A.C.; Garrett,C.M.; Powell,M.L.; Minnich,D.E.; Couch,M.R.; Hanson,J.F.; DeMarcus,L.S.; Smith,J.P.; Edwards,M.A.; Federinko,S.P.; Macias,E.A.; West,C.A.; Poel,J.R.
EPI1075554	HA	United States	2017-Jan-23	EPI_ISL_281069	A/New Jersey/5834/2017			Gruner,W.E.; Fries,A.C.; Garrett,C.M.; Powell,M.L.; Minnich,D.E.; Couch,M.R.; Hanson,J.F.; DeMarcus,L.S.; Smith,J.P.; Edwards,M.A.; Federinko,S.P.; Macias,E.A.; West,C.A.; Poel,J.R.
EPI1075555	HA	United States	2017-Jan-17	EPI_ISL_281070	A/New York/5835/2017			Gruner,W.E.; Fries,A.C.; Garrett,C.M.; Powell,M.L.; Minnich,D.E.; Couch,M.R.; Hanson,J.F.; DeMarcus,L.S.; Smith,J.P.; Edwards,M.A.; Federinko,S.P.; Macias,E.A.; West,C.A.; Poel,J.R.
EPI1075556	HA	United States	2017-Jan-25	EPI_ISL_281071	A/New York/5836/2017			Gruner,W.E.; Fries,A.C.; Garrett,C.M.; Powell,M.L.; Minnich,D.E.; Couch,M.R.; Hanson,J.F.; DeMarcus,L.S.; Smith,J.P.; Edwards,M.A.; Federinko,S.P.; Macias,E.A.; West,C.A.; Poel,J.R.
EPI1075557	HA	United States	2017-Jan-25	EPI_ISL_281072	A/New York/5837/2017			Gruner,W.E.; Fries,A.C.; Garrett,C.M.; Powell,M.L.; Minnich,D.E.; Couch,M.R.; Hanson,J.F.; DeMarcus,L.S.; Smith,J.P.; Edwards,M.A.; Federinko,S.P.; Macias,E.A.; West,C.A.; Poel,J.R.
EPI1075558	HA	United States	2017-Jan-14	EPI_ISL_281073	A/North Carolina/5838/2017			Gruner,W.E.; Fries,A.C.; Garrett,C.M.; Powell,M.L.; Minnich,D.E.; Couch,M.R.; Hanson,J.F.; DeMarcus,L.S.; Smith,J.P.; Edwards,M.A.; Federinko,S.P.; Macias,E.A.; West,C.A.; Poel,J.R.
EPI1075559	HA	United States	2017-Jan-18	EPI_ISL_281074	A/North Carolina/5839/2017			Gruner,W.E.; Fries,A.C.; Garrett,C.M.; Powell,M.L.; Minnich,D.E.; Couch,M.R.; Hanson,J.F.; DeMarcus,L.S.; Smith,J.P.; Edwards,M.A.; Federinko,S.P.; Macias,E.A.; West,C.A.; Poel,J.R.
EPI1075560	HA	United States	2017-Jan-12	EPI_ISL_281075	A/North Carolina/5840/2017			Gruner,W.E.; Fries,A.C.; Garrett,C.M.; Powell,M.L.; Minnich,D.E.; Couch,M.R.; Hanson,J.F.; DeMarcus,L.S.; Smith,J.P.; Edwards,M.A.; Federinko,S.P.; Macias,E.A.; West,C.A.; Poel,J.R.
EPI1075562	HA	United States	2017-Jan-23	EPI_ISL_281077	A/North Carolina/5842/2017			Gruner,W.E.; Fries,A.C.; Garrett,C.M.; Powell,M.L.; Minnich,D.E.; Couch,M.R.; Hanson,J.F.; DeMarcus,L.S.; Smith,J.P.; Edwards,M.A.; Federinko,S.P.; Macias,E.A.; West,C.A.; Poel,J.R.
EPI1075563	HA	United States	2016-Dec-09	EPI_ISL_281078	A/North Carolina/5843/2016			Gruner,W.E.; Fries,A.C.; Garrett,C.M.; Powell,M.L.; Minnich,D.E.; Couch,M.R.; Hanson,J.F.; DeMarcus,L.S.; Smith,J.P.; Edwards,M.A.; Federinko,S.P.; Macias,E.A.; West,C.A.; Poel,J.R.
EPI1075564	HA	United States	2016-Dec-31	EPI_ISL_281079	A/North Carolina/5844/2016			Gruner,W.E.; Fries,A.C.; Garrett,C.M.; Powell,M.L.; Minnich,D.E.; Couch,M.R.; Hanson,J.F.; DeMarcus,L.S.; Smith,J.P.; Edwards,M.A.; Federinko,S.P.; Macias,E.A.; West,C.A.; Poel,J.R.
EPI1075565	HA	United States	2017-Jan-23	EPI_ISL_281080	A/Ohio/5845/2017			Gruner,W.E.; Fries,A.C.; Garrett,C.M.; Powell,M.L.; Minnich,D.E.; Couch,M.R.; Hanson,J.F.; DeMarcus,L.S.; Smith,J.P.; Edwards,M.A.; Federinko,S.P.; Macias,E.A.; West,C.A.; Poel,J.R.
EPI1075566	HA	United States	2017-Jan-23	EPI_ISL_281081	A/Ohio/5846/2017			Gruner,W.E.; Fries,A.C.; Garrett,C.M.; Powell,M.L.; Minnich,D.E.; Couch,M.R.; Hanson,J.F.; DeMarcus,L.S.; Smith,J.P.; Edwards,M.A.; Federinko,S.P.; Macias,E.A.; West,C.A.; Poel,J.R.
EPI1075567	HA	United States	2017-Jan-23	EPI_ISL_281082	A/Oklahoma/5847/2017			Gruner,W.E.; Fries,A.C.; Garrett,C.M.; Powell,M.L.; Minnich,D.E.; Couch,M.R.; Hanson,J.F.; DeMarcus,L.S.; Smith,J.P.; Edwards,M.A.; Federinko,S.P.; Macias,E.A.; West,C.A.; Poel,J.R.
EPI1075568	HA	United States	2017-Jan-24	EPI_ISL_281083	A/Oklahoma/5848/2017			Gruner,W.E.; Fries,A.C.; Garrett,C.M.; Powell,M.L.; Minnich,D.E.; Couch,M.R.; Hanson,J.F.; DeMarcus,L.S.; Smith,J.P.; Edwards,M.A.; Federinko,S.P.; Macias,E.A.; West,C.A.; Poel,J.R.
EPI1075569	HA	United States	2017-Jan-10	EPI_ISL_281084	A/South Carolina/5849/2017			Gruner,W.E.; Fries,A.C.; Garrett,C.M.; Powell,M.L.; Minnich,D.E.; Couch,M.R.; Hanson,J.F.; DeMarcus,L.S.; Smith,J.P.; Edwards,M.A.; Federinko,S.P.; Macias,E.A.; West,C.A.; Poel,J.R.
EPI1075570	HA	United States	2017-Jan-24	EPI_ISL_281085	A/South Carolina/5850/2017			Gruner,W.E.; Fries,A.C.; Garrett,C.M.; Powell,M.L.; Minnich,D.E.; Couch,M.R.; Hanson,J.F.; DeMarcus,L.S.; Smith,J.P.; Edwards,M.A.; Federinko,S.P.; Macias,E.A.; West,C.A.; Poel,J.R.
EPI1075571	HA	United States	2017-Jan-23	EPI_ISL_281086	A/South Carolina/5851/2017			Gruner,W.E.; Fries,A.C.; Garrett,C.M.; Powell,M.L.; Minnich,D.E.; Couch,M.R.; Hanson,J.F.; DeMarcus,L.S.; Smith,J.P.; Edwards,M.A.; Federinko,S.P.; Macias,E.A.; West,C.A.; Poel,J.R.
EPI1075573	HA	United States	2017-Jan-04	EPI_ISL_281088	A/Texas/5853/2017			Gruner,W.E.; Fries,A.C.; Garrett,C.M.; Powell,M.L.; Minnich,D.E.; Couch,M.R.; Hanson,J.F.; DeMarcus,L.S.; Smith,J.P.; Edwards,M.A.; Federinko,S.P.; Macias,E.A.; West,C.A.; Poel,J.R.
EPI1075574	HA	United States	2017-Jan-23	EPI_ISL_281089	A/Texas/5854/2017			Gruner,W.E.; Fries,A.C.; Garrett,C.M.; Powell,M.L.; Minnich,D.E.; Couch,M.R.; Hanson,J.F.; DeMarcus,L.S.; Smith,J.P.; Edwards,M.A.; Federinko,S.P.; Macias,E.A.; West,C.A.; Poel,J.R.
EPI1075575	HA	United States	2017-Jan-23	EPI_ISL_281090	A/Texas/5855/2017			Gruner,W.E.; Fries,A.C.; Garrett,C.M.; Powell,M.L.; Minnich,D.E.; Couch,M.R.; Hanson,J.F.; DeMarcus,L.S.; Smith,J.P.; Edwards,M.A.; Federinko,S.P.; Macias,E.A.; West,C.A.; Poel,J.R.
EPI1075576	HA	United States	2017-Jan-24	EPI_ISL_281091	A/Texas/5856/2017			Gruner,W.E.; Fries,A.C.; Garrett,C.M.; Powell,M.L.; Minnich,D.E.; Couch,M.R.; Hanson,J.F.; DeMarcus,L.S.; Smith,J.P.; Edwards,M.A.; Federinko,S.P.; Macias,E.A.; West,C.A.; Poel,J.R.
EPI1075577	HA	United States	2017-Jan-24	EPI_ISL_281092	A/Texas/5857/2017			Gruner,W.E.; Fries,A.C.; Garrett,C.M.; Powell,M.L.; Minnich,D.E.; Couch,M.R.; Hanson,J.F.; DeMarcus,L.S.; Smith,J.P.; Edwards,M.A.; Federinko,S.P.; Macias,E.A.; West,C.A.; Poel,J.R.
EPI1075578	HA	United States	2017-Jan-24	EPI_ISL_281093	A/Texas/5858/2017			Gruner,W.E.; Fries,A.C.; Garrett,C.M.; Powell,M.L.; Minnich,D.E.; Couch,M.R.; Hanson,J.F.; DeMarcus,L.S.; Smith,J.P.; Edwards,M.A.; Federinko,S.P.; Macias,E.A.; West,C.A.; Poel,J.R.
EPI1075579	HA	United States	2017-Jan-24	EPI_ISL_281094	A/Texas/5859/2017			Gruner,W.E.; Fries,A.C.; Garrett,C.M.; Powell,M.L.; Minnich,D.E.; Couch,M.R.; Hanson,J.F.; DeMarcus,L.S.; Smith,J.P.; Edwards,M.A.; Federinko,S.P.; Macias,E.A.; West,C.A.; Poel,J.R.
EPI1075580	HA	United States	2017-Jan-25	EPI_ISL_281095	A/Virginia/5860/2017			Gruner,W.E.; Fries,A.C.; Garrett,C.M.; Powell,M.L.; Minnich,D.E.; Couch,M.R.; Hanson,J.F.; DeMarcus,L.S.; Smith,J.P.; Edwards,M.A.; Federinko,S.P.; Macias,E.A.; West,C.A.; Poel,J.R.
EPI1075581	HA	United States	2016-Dec-27	EPI_ISL_281096	A/Washington/5861/2016			Gruner,W.E.; Fries,A.C.; Garrett,C.M.; Powell,M.L.; Minnich,D.E.; Couch,M.R.; Hanson,J.F.; DeMarcus,L.S.; Smith,J.P.; Edwards,M.A.; Federinko,S.P.; Macias,E.A.; West,C.A.; Poel,J.R.
EPI1075582	HA	United States	2016-Dec-27	EPI_ISL_281097	A/Washington/5862/2016			Gruner,W.E.; Fries,A.C.; Garrett,C.M.; Powell,M.L.; Minnich,D.E.; Couch,M.R.; Hanson,J.F.; DeMarcus,L.S.; Smith,J.P.; Edwards,M.A.; Federinko,S.P.; Macias,E.A.; West,C.A.; Poel,J.R.
EPI1075583	HA	United States	2016-Dec-28	EPI_ISL_281098	A/Washington/5863/2016			Gruner,W.E.; Fries,A.C.; Garrett,C.M.; Powell,M.L.; Minnich,D.E.; Couch,M.R.; Hanson,J.F.; DeMarcus,L.S.; Smith,J.P.; Edwards,M.A.; Federinko,S.P.; Macias,E.A.; West,C.A.; Poel,J.R.
EPI1075584	HA	United States	2016-Dec-29	EPI_ISL_281099	A/Washington/5864/2016			Gruner,W.E.; Fries,A.C.; Garrett,C.M.; Powell,M.L.; Minnich,D.E.; Couch,M.R.; Hanson,J.F.; DeMarcus,L.S.; Smith,J.P.; Edwards,M.A.; Federinko,S.P.; Macias,E.A.; West,C.A.; Poel,J.R.
EPI1075585	HA	United States	2016-Dec-30	EPI_ISL_281100	A/Washington/5865/2016			Gruner,W.E.; Fries,A.C.; Garrett,C.M.; Powell,M.L.; Minnich,D.E.; Couch,M.R.; Hanson,J.F.; DeMarcus,L.S.; Smith,J.P.; Edwards,M.A.; Federinko,S.P.; Macias,E.A.; West,C.A.; Poel,J.R.
EPI1075586	HA	United States	2016-Dec-27	EPI_ISL_281101	A/Washington/5866/2016			Gruner,W.E.; Fries,A.C.; Garrett,C.M.; Powell,M.L.; Minnich,D.E.; Couch,M.R.; Hanson,J.F.; DeMarcus,L.S.; Smith,J.P.; Edwards,M.A.; Federinko,S.P.; Macias,E.A.; West,C.A.; Poel,J.R.
EPI1075587	HA	United States	2017-Jan-04	EPI_ISL_281102	A/Washington/5867/2017			Gruner,W.E.; Fries,A.C.; Garrett,C.M.; Powell,M.L.; Minnich,D.E.; Couch,M.R.; Hanson,J.F.; DeMarcus,L.S.; Smith,J.P.; Edwards,M.A.; Federinko,S.P.; Macias,E.A.; West,C.A.; Poel,J.R.
EPI1075588	HA	United States	2017-Jan-06	EPI_ISL_281103	A/New Jersey/5767/2017			Gruner,W.E.; Fries,A.C.; Garrett,C.M.; Powell,M.L.; Minnich,D.E.; Couch,M.R.; Hanson,J.F.; DeMarcus,L.S.; Smith,J.P.; Edwards,M.A.; Federinko,S.P.; Macias,E.A.; West,C.A.; Poel,J.R.
EPI1075589	HA	United States	2017-Jan-12	EPI_ISL_281104	A/New Jersey/5768/2017			Gruner,W.E.; Fries,A.C.; Garrett,C.M.; Powell,M.L.; Minnich,D.E.; Couch,M.R.; Hanson,J.F.; DeMarcus,L.S.; Smith,J.P.; Edwards,M.A.; Federinko,S.P.; Macias,E.A.; West,C.A.; Poel,J.R.
EPI1075590	HA	United States	2017-Jan-19	EPI_ISL_281105	A/New Jersey/5769/2017			Gruner,W.E.; Fries,A.C.; Garrett,C.M.; Powell,M.L.; Minnich,D.E.; Couch,M.R.; Hanson,J.F.; DeMarcus,L.S.; Smith,J.P.; Edwards,M.A.; Federinko,S.P.; Macias,E.A.; West,C.A.; Poel,J.R.
EPI1075591	HA	United States	2017-Jan-23	EPI_ISL_281106	A/New Jersey/5770/2017			Gruner,W.E.; Fries,A.C.; Garrett,C.M.; Powell,M.L.; Minnich,D.E.; Couch,M.R.; Hanson,J.F.; DeMarcus,L.S.; Smith,J.P.; Edwards,M.A.; Federinko,S.P.; Macias,E.A.; West,C.A.; Poel,J.R.
EPI1075592	HA	United States	2016-Dec-28	EPI_ISL_281107	A/New York/5771/2016			Gruner,W.E.; Fries,A.C.; Garrett,C.M.; Powell,M.L.; Minnich,D.E.; Couch,M.R.; Hanson,J.F.; DeMarcus,L.S.; Smith,J.P.; Edwards,M.A.; Federinko,S.P.; Macias,E.A.; West,C.A.; Poel,J.R.
EPI1075593	HA	United States	2017-Jan-13	EPI_ISL_281108	A/New York/5772/2017			Gruner,W.E.; Fries,A.C.; Garrett,C.M.; Powell,M.L.; Minnich,D.E.; Couch,M.R.; Hanson,J.F.; DeMarcus,L.S.; Smith,J.P.; Edwards,M.A.; Federinko,S.P.; Macias,E.A.; West,C.A.; Poel,J.R.
EPI1075594	HA	United States	2017-Jan-18	EPI_ISL_281109	A/North Carolina/5773/2017			Gruner,W.E.; Fries,A.C.; Garrett,C.M.; Powell,M.L.; Minnich,D.E.; Couch,M.R.; Hanson,J.F.; DeMarcus,L.S.; Smith,J.P.; Edwards,M.A.; Federinko,S.P.; Macias,E.A.; West,C.A.; Poel,J.R.
EPI1075595	HA	United States	2017-Jan-08	EPI_ISL_281110	A/Ohio/5774/2017			Gruner,W.E.; Fries,A.C.; Garrett,C.M.; Powell,M.L.; Minnich,D.E.; Couch,M.R.; Hanson,J.F.; DeMarcus,L.S.; Smith,J.P.; Edwards,M.A.; Federinko,S.P.; Macias,E.A.; West,C.A.; Poel,J.R.
EPI1075596	HA	United States	2017-Jan-09	EPI_ISL_281111	A/Ohio/5775/2017			Gruner,W.E.; Fries,A.C.; Garrett,C.M.; Powell,M.L.; Minnich,D.E.; Couch,M.R.; Hanson,J.F.; DeMarcus,L.S.; Smith,J.P.; Edwards,M.A.; Federinko,S.P.; Macias,E.A.; West,C.A.; Poel,J.R.
EPI1075597	HA	United States	2017-Jan-17	EPI_ISL_281112	A/Ohio/5776/2017			Gruner,W.E.; Fries,A.C.; Garrett,C.M.; Powell,M.L.; Minnich,D.E.; Couch,M.R.; Hanson,J.F.; DeMarcus,L.S.; Smith,J.P.; Edwards,M.A.; Federinko,S.P.; Macias,E.A.; West,C.A.; Poel,J.R.
EPI1075598	HA	United States	2017-Jan-18	EPI_ISL_281113	A/Ohio/5777/2017			Gruner,W.E.; Fries,A.C.; Garrett,C.M.; Powell,M.L.; Minnich,D.E.; Couch,M.R.; Hanson,J.F.; DeMarcus,L.S.; Smith,J.P.; Edwards,M.A.; Federinko,S.P.; Macias,E.A.; West,C.A.; Poel,J.R.
EPI1075599	HA	United States	2017-Jan-20	EPI_ISL_281114	A/Ohio/5778/2017			Gruner,W.E.; Fries,A.C.; Garrett,C.M.; Powell,M.L.; Minnich,D.E.; Couch,M.R.; Hanson,J.F.; DeMarcus,L.S.; Smith,J.P.; Edwards,M.A.; Federinko,S.P.; Macias,E.A.; West,C.A.; Poel,J.R.
EPI1075600	HA	United States	2016-Dec-30	EPI_ISL_281115	A/Oklahoma/5779/2016			Gruner,W.E.; Fries,A.C.; Garrett,C.M.; Powell,M.L.; Minnich,D.E.; Couch,M.R.; Hanson,J.F.; DeMarcus,L.S.; Smith,J.P.; Edwards,M.A.; Federinko,S.P.; Macias,E.A.; West,C.A.; Poel,J.R.
EPI1075601	HA	United States	2017-Jan-10	EPI_ISL_281116	A/Oklahoma/5780/2017			Gruner,W.E.; Fries,A.C.; Garrett,C.M.; Powell,M.L.; Minnich,D.E.; Couch,M.R.; Hanson,J.F.; DeMarcus,L.S.; Smith,J.P.; Edwards,M.A.; Federinko,S.P.; Macias,E.A.; West,C.A.; Poel,J.R.
EPI1075602	HA	United States	2017-Jan-20	EPI_ISL_281117	A/Oklahoma/5781/2017			Gruner,W.E.; Fries,A.C.; Garrett,C.M.; Powell,M.L.; Minnich,D.E.; Couch,M.R.; Hanson,J.F.; DeMarcus,L.S.; Smith,J.P.; Edwards,M.A.; Federinko,S.P.; Macias,E.A.; West,C.A.; Poel,J.R.
EPI1075603	HA	United States	2017-Jan-20	EPI_ISL_281118	A/Oklahoma/5782/2017			Gruner,W.E.; Fries,A.C.; Garrett,C.M.; Powell,M.L.; Minnich,D.E.; Couch,M.R.; Hanson,J.F.; DeMarcus,L.S.; Smith,J.P.; Edwards,M.A.; Federinko,S.P.; Macias,E.A.; West,C.A.; Poel,J.R.
EPI1075604	HA	United States	2017-Jan-04	EPI_ISL_281119	A/South Carolina/5783/2017			Gruner,W.E.; Fries,A.C.; Garrett,C.M.; Powell,M.L.; Minnich,D.E.; Couch,M.R.; Hanson,J.F.; DeMarcus,L.S.; Smith,J.P.; Edwards,M.A.; Federinko,S.P.; Macias,E.A.; West,C.A.; Poel,J.R.
EPI1075605	HA	United States	2017-Jan-18	EPI_ISL_281120	A/South Dakota/5784/2017			Gruner,W.E.; Fries,A.C.; Garrett,C.M.; Powell,M.L.; Minnich,D.E.; Couch,M.R.; Hanson,J.F.; DeMarcus,L.S.; Smith,J.P.; Edwards,M.A.; Federinko,S.P.; Macias,E.A.; West,C.A.; Poel,J.R.
EPI1075610	HA	United States	2017-Jan-05	EPI_ISL_281125	A/Texas/5789/2017			Gruner,W.E.; Fries,A.C.; Garrett,C.M.; Powell,M.L.; Minnich,D.E.; Couch,M.R.; Hanson,J.F.; DeMarcus,L.S.; Smith,J.P.; Edwards,M.A.; Federinko,S.P.; Macias,E.A.; West,C.A.; Poel,J.R.
EPI1075611	HA	United States	2017-Jan-05	EPI_ISL_281126	A/Texas/5790/2017			Gruner,W.E.; Fries,A.C.; Garrett,C.M.; Powell,M.L.; Minnich,D.E.; Couch,M.R.; Hanson,J.F.; DeMarcus,L.S.; Smith,J.P.; Edwards,M.A.; Federinko,S.P.; Macias,E.A.; West,C.A.; Poel,J.R.
EPI1075612	HA	United States	2017-Jan-05	EPI_ISL_281127	A/Texas/5791/2017			Gruner,W.E.; Fries,A.C.; Garrett,C.M.; Powell,M.L.; Minnich,D.E.; Couch,M.R.; Hanson,J.F.; DeMarcus,L.S.; Smith,J.P.; Edwards,M.A.; Federinko,S.P.; Macias,E.A.; West,C.A.; Poel,J.R.
EPI1075613	HA	United States	2017-Jan-17	EPI_ISL_281128	A/Texas/5792/2017			Gruner,W.E.; Fries,A.C.; Garrett,C.M.; Powell,M.L.; Minnich,D.E.; Couch,M.R.; Hanson,J.F.; DeMarcus,L.S.; Smith,J.P.; Edwards,M.A.; Federinko,S.P.; Macias,E.A.; West,C.A.; Poel,J.R.
EPI1075614	HA	United States	2017-Jan-19	EPI_ISL_281129	A/Texas/5793/2017			Gruner,W.E.; Fries,A.C.; Garrett,C.M.; Powell,M.L.; Minnich,D.E.; Couch,M.R.; Hanson,J.F.; DeMarcus,L.S.; Smith,J.P.; Edwards,M.A.; Federinko,S.P.; Macias,E.A.; West,C.A.; Poel,J.R.
EPI1075615	HA	United States	2017-Jan-19	EPI_ISL_281130	A/Utah/5794/2017			Gruner,W.E.; Fries,A.C.; Garrett,C.M.; Powell,M.L.; Minnich,D.E.; Couch,M.R.; Hanson,J.F.; DeMarcus,L.S.; Smith,J.P.; Edwards,M.A.; Federinko,S.P.; Macias,E.A.; West,C.A.; Poel,J.R.
EPI1075616	HA	United States	2017-Jan-13	EPI_ISL_281131	A/Virginia/5795/2017			Gruner,W.E.; Fries,A.C.; Garrett,C.M.; Powell,M.L.; Minnich,D.E.; Couch,M.R.; Hanson,J.F.; DeMarcus,L.S.; Smith,J.P.; Edwards,M.A.; Federinko,S.P.; Macias,E.A.; West,C.A.; Poel,J.R.
EPI1075617	HA	United States	2017-Jan-05	EPI_ISL_281132	A/Washington/5796/2017			Gruner,W.E.; Fries,A.C.; Garrett,C.M.; Powell,M.L.; Minnich,D.E.; Couch,M.R.; Hanson,J.F.; DeMarcus,L.S.; Smith,J.P.; Edwards,M.A.; Federinko,S.P.; Macias,E.A.; West,C.A.; Poel,J.R.
EPI1075618	HA	United States	2017-Jan-10	EPI_ISL_281133	A/Washington/5797/2017			Gruner,W.E.; Fries,A.C.; Garrett,C.M.; Powell,M.L.; Minnich,D.E.; Couch,M.R.; Hanson,J.F.; DeMarcus,L.S.; Smith,J.P.; Edwards,M.A.; Federinko,S.P.; Macias,E.A.; West,C.A.; Poel,J.R.
EPI1075619	HA	United States	2016-Dec-18	EPI_ISL_281134	A/Washington/5798/2016			Gruner,W.E.; Fries,A.C.; Garrett,C.M.; Powell,M.L.; Minnich,D.E.; Couch,M.R.; Hanson,J.F.; DeMarcus,L.S.; Smith,J.P.; Edwards,M.A.; Federinko,S.P.; Macias,E.A.; West,C.A.; Poel,J.R.
EPI1075620	HA	United States	2016-Dec-23	EPI_ISL_281135	A/Washington/5799/2016			Gruner,W.E.; Fries,A.C.; Garrett,C.M.; Powell,M.L.; Minnich,D.E.; Couch,M.R.; Hanson,J.F.; DeMarcus,L.S.; Smith,J.P.; Edwards,M.A.; Federinko,S.P.; Macias,E.A.; West,C.A.; Poel,J.R.
EPI1075621	HA	United States	2016-Dec-26	EPI_ISL_281136	A/Washington/5800/2016			Gruner,W.E.; Fries,A.C.; Garrett,C.M.; Powell,M.L.; Minnich,D.E.; Couch,M.R.; Hanson,J.F.; DeMarcus,L.S.; Smith,J.P.; Edwards,M.A.; Federinko,S.P.; Macias,E.A.; West,C.A.; Poel,J.R.
EPI1075622	HA	United States	2016-Dec-29	EPI_ISL_281137	A/Washington/5801/2016			Gruner,W.E.; Fries,A.C.; Garrett,C.M.; Powell,M.L.; Minnich,D.E.; Couch,M.R.; Hanson,J.F.; DeMarcus,L.S.; Smith,J.P.; Edwards,M.A.; Federinko,S.P.; Macias,E.A.; West,C.A.; Poel,J.R.
EPI1075623	HA	United States	2017-Jan-06	EPI_ISL_281138	A/Washington/5802/2017			Gruner,W.E.; Fries,A.C.; Garrett,C.M.; Powell,M.L.; Minnich,D.E.; Couch,M.R.; Hanson,J.F.; DeMarcus,L.S.; Smith,J.P.; Edwards,M.A.; Federinko,S.P.; Macias,E.A.; West,C.A.; Poel,J.R.
EPI1075624	HA	United States	2017-Jan-08	EPI_ISL_281139	A/Washington/5803/2017			Gruner,W.E.; Fries,A.C.; Garrett,C.M.; Powell,M.L.; Minnich,D.E.; Couch,M.R.; Hanson,J.F.; DeMarcus,L.S.; Smith,J.P.; Edwards,M.A.; Federinko,S.P.; Macias,E.A.; West,C.A.; Poel,J.R.
EPI1075625	HA	United States	2017-Jan-09	EPI_ISL_281140	A/Washington/5804/2017			Gruner,W.E.; Fries,A.C.; Garrett,C.M.; Powell,M.L.; Minnich,D.E.; Couch,M.R.; Hanson,J.F.; DeMarcus,L.S.; Smith,J.P.; Edwards,M.A.; Federinko,S.P.; Macias,E.A.; West,C.A.; Poel,J.R.
EPI1075626	HA	United States	2017-Jan-10	EPI_ISL_281141	A/Washington/5805/2017			Gruner,W.E.; Fries,A.C.; Garrett,C.M.; Powell,M.L.; Minnich,D.E.; Couch,M.R.; Hanson,J.F.; DeMarcus,L.S.; Smith,J.P.; Edwards,M.A.; Federinko,S.P.; Macias,E.A.; West,C.A.; Poel,J.R.
EPI1075627	HA	United States	2017-Jan-10	EPI_ISL_281142	A/Washington/5806/2017			Gruner,W.E.; Fries,A.C.; Garrett,C.M.; Powell,M.L.; Minnich,D.E.; Couch,M.R.; Hanson,J.F.; DeMarcus,L.S.; Smith,J.P.; Edwards,M.A.; Federinko,S.P.; Macias,E.A.; West,C.A.; Poel,J.R.
EPI1075628	HA	United States	2017-Jan-11	EPI_ISL_281143	A/Washington/5807/2017			Gruner,W.E.; Fries,A.C.; Garrett,C.M.; Powell,M.L.; Minnich,D.E.; Couch,M.R.; Hanson,J.F.; DeMarcus,L.S.; Smith,J.P.; Edwards,M.A.; Federinko,S.P.; Macias,E.A.; West,C.A.; Poel,J.R.
EPI1075629	HA	United States	2017-Jan-20	EPI_ISL_281144	A/Washington/5808/2017			Gruner,W.E.; Fries,A.C.; Garrett,C.M.; Powell,M.L.; Minnich,D.E.; Couch,M.R.; Hanson,J.F.; DeMarcus,L.S.; Smith,J.P.; Edwards,M.A.; Federinko,S.P.; Macias,E.A.; West,C.A.; Poel,J.R.
EPI1075630	HA	United States	2017-Jan-23	EPI_ISL_281145	A/Washington/5809/2017			Gruner,W.E.; Fries,A.C.; Garrett,C.M.; Powell,M.L.; Minnich,D.E.; Couch,M.R.; Hanson,J.F.; DeMarcus,L.S.; Smith,J.P.; Edwards,M.A.; Federinko,S.P.; Macias,E.A.; West,C.A.; Poel,J.R.
EPI1075634	HA	United States	2017-Jan-25	EPI_ISL_281149	A/Arizona/5813/2017			Gruner,W.E.; Fries,A.C.; Garrett,C.M.; Powell,M.L.; Minnich,D.E.; Couch,M.R.; Hanson,J.F.; DeMarcus,L.S.; Smith,J.P.; Edwards,M.A.; Federinko,S.P.; Macias,E.A.; West,C.A.; Poel,J.R.
EPI1075635	HA	United States	2017-Jan-23	EPI_ISL_281150	A/California/5814/2017			Gruner,W.E.; Fries,A.C.; Garrett,C.M.; Powell,M.L.; Minnich,D.E.; Couch,M.R.; Hanson,J.F.; DeMarcus,L.S.; Smith,J.P.; Edwards,M.A.; Federinko,S.P.; Macias,E.A.; West,C.A.; Poel,J.R.
EPI1075636	HA	United States	2017-Jan-24	EPI_ISL_281151	A/California/5815/2017			Gruner,W.E.; Fries,A.C.; Garrett,C.M.; Powell,M.L.; Minnich,D.E.; Couch,M.R.; Hanson,J.F.; DeMarcus,L.S.; Smith,J.P.; Edwards,M.A.; Federinko,S.P.; Macias,E.A.; West,C.A.; Poel,J.R.
EPI1075637	HA	United States	2017-Jan-03	EPI_ISL_281152	A/Colorado/5816/2017			Gruner,W.E.; Fries,A.C.; Garrett,C.M.; Powell,M.L.; Minnich,D.E.; Couch,M.R.; Hanson,J.F.; DeMarcus,L.S.; Smith,J.P.; Edwards,M.A.; Federinko,S.P.; Macias,E.A.; West,C.A.; Poel,J.R.
EPI1075638	HA	United States	2017-Jan-25	EPI_ISL_281153	A/Colorado/5817/2017			Gruner,W.E.; Fries,A.C.; Garrett,C.M.; Powell,M.L.; Minnich,D.E.; Couch,M.R.; Hanson,J.F.; DeMarcus,L.S.; Smith,J.P.; Edwards,M.A.; Federinko,S.P.; Macias,E.A.; West,C.A.; Poel,J.R.
EPI1075639	HA	United States	2016-Dec-30	EPI_ISL_281154	A/California/5755/2016			Gruner,W.E.; Fries,A.C.; Garrett,C.M.; Powell,M.L.; Minnich,D.E.; Couch,M.R.; Hanson,J.F.; DeMarcus,L.S.; Smith,J.P.; Edwards,M.A.; Federinko,S.P.; Macias,E.A.; West,C.A.; Poel,J.R.
EPI1075640	HA	United States	2017-Jan-05	EPI_ISL_281155	A/California/5756/2017			Gruner,W.E.; Fries,A.C.; Garrett,C.M.; Powell,M.L.; Minnich,D.E.; Couch,M.R.; Hanson,J.F.; DeMarcus,L.S.; Smith,J.P.; Edwards,M.A.; Federinko,S.P.; Macias,E.A.; West,C.A.; Poel,J.R.
EPI1075641	HA	United States	2017-Jan-20	EPI_ISL_281156	A/California/5757/2017			Gruner,W.E.; Fries,A.C.; Garrett,C.M.; Powell,M.L.; Minnich,D.E.; Couch,M.R.; Hanson,J.F.; DeMarcus,L.S.; Smith,J.P.; Edwards,M.A.; Federinko,S.P.; Macias,E.A.; West,C.A.; Poel,J.R.
EPI1075642	HA	United States	2017-Jan-20	EPI_ISL_281157	A/California/5758/2017			Gruner,W.E.; Fries,A.C.; Garrett,C.M.; Powell,M.L.; Minnich,D.E.; Couch,M.R.; Hanson,J.F.; DeMarcus,L.S.; Smith,J.P.; Edwards,M.A.; Federinko,S.P.; Macias,E.A.; West,C.A.; Poel,J.R.
EPI1075643	HA	United States	2017-Jan-12	EPI_ISL_281158	A/Florida/5759/2017			Gruner,W.E.; Fries,A.C.; Garrett,C.M.; Powell,M.L.; Minnich,D.E.; Couch,M.R.; Hanson,J.F.; DeMarcus,L.S.; Smith,J.P.; Edwards,M.A.; Federinko,S.P.; Macias,E.A.; West,C.A.; Poel,J.R.
EPI1075644	HA	United States	2017-Jan-23	EPI_ISL_281159	A/Florida/5760/2017			Gruner,W.E.; Fries,A.C.; Garrett,C.M.; Powell,M.L.; Minnich,D.E.; Couch,M.R.; Hanson,J.F.; DeMarcus,L.S.; Smith,J.P.; Edwards,M.A.; Federinko,S.P.; Macias,E.A.; West,C.A.; Poel,J.R.
EPI1075645	HA	United States	2017-Jan-23	EPI_ISL_281160	A/Georgia/5761/2017			Gruner,W.E.; Fries,A.C.; Garrett,C.M.; Powell,M.L.; Minnich,D.E.; Couch,M.R.; Hanson,J.F.; DeMarcus,L.S.; Smith,J.P.; Edwards,M.A.; Federinko,S.P.; Macias,E.A.; West,C.A.; Poel,J.R.
EPI1075646	HA	United States	2017-Jan-13	EPI_ISL_281161	A/Kansas/5762/2017			Gruner,W.E.; Fries,A.C.; Garrett,C.M.; Powell,M.L.; Minnich,D.E.; Couch,M.R.; Hanson,J.F.; DeMarcus,L.S.; Smith,J.P.; Edwards,M.A.; Federinko,S.P.; Macias,E.A.; West,C.A.; Poel,J.R.
EPI1075647	HA	United States	2017-Jan-19	EPI_ISL_281162	A/Montana/5763/2017			Gruner,W.E.; Fries,A.C.; Garrett,C.M.; Powell,M.L.; Minnich,D.E.; Couch,M.R.; Hanson,J.F.; DeMarcus,L.S.; Smith,J.P.; Edwards,M.A.; Federinko,S.P.; Macias,E.A.; West,C.A.; Poel,J.R.
EPI1075648	HA	United States	2017-Jan-04	EPI_ISL_281163	A/Nebraska/5764/2017			Gruner,W.E.; Fries,A.C.; Garrett,C.M.; Powell,M.L.; Minnich,D.E.; Couch,M.R.; Hanson,J.F.; DeMarcus,L.S.; Smith,J.P.; Edwards,M.A.; Federinko,S.P.; Macias,E.A.; West,C.A.; Poel,J.R.
EPI1075649	HA	United States	2017-Jan-13	EPI_ISL_281164	A/Nebraska/5765/2017			Gruner,W.E.; Fries,A.C.; Garrett,C.M.; Powell,M.L.; Minnich,D.E.; Couch,M.R.; Hanson,J.F.; DeMarcus,L.S.; Smith,J.P.; Edwards,M.A.; Federinko,S.P.; Macias,E.A.; West,C.A.; Poel,J.R.
EPI1075650	HA	United States	2017-Jan-04	EPI_ISL_281165	A/New Jersey/5766/2017			Gruner,W.E.; Fries,A.C.; Garrett,C.M.; Powell,M.L.; Minnich,D.E.; Couch,M.R.; Hanson,J.F.; DeMarcus,L.S.; Smith,J.P.; Edwards,M.A.; Federinko,S.P.; Macias,E.A.; West,C.A.; Poel,J.R.
EPI1078190	HA	United States	2016-Dec-18	EPI_ISL_281572	A/Washington/106/2016	Washington State Public Health Laboratory	Centers for Disease Control and Prevention
EPI1127600	HA	United States	2016-Dec-21	EPI_ISL_289191	A/Pennsylvania/131/2016	Children's Hospital of Pittsburgh UPMC	Centers for Disease Control and Prevention
EPI1127608	HA	United States	2017-Jan-06	EPI_ISL_289192	A/Pennsylvania/46/2017	Children's Hospital of Pittsburgh UPMC	Centers for Disease Control and Prevention
EPI1127616	HA	United States	2017-Jan-13	EPI_ISL_289193	A/Pennsylvania/64/2017	Children's Hospital of Pittsburgh UPMC	Centers for Disease Control and Prevention
EPI1127624	HA	United States	2017-Jan-17	EPI_ISL_289194	A/Pennsylvania/74/2017	Children's Hospital of Pittsburgh UPMC	Centers for Disease Control and Prevention
EPI1127632	HA	United States	2017-Jan-20	EPI_ISL_289195	A/Pennsylvania/96/2017	Children's Hospital of Pittsburgh UPMC	Centers for Disease Control and Prevention
EPI1127640	HA	United States	2017-Jan-20	EPI_ISL_289196	A/Pennsylvania/97/2017	Children's Hospital of Pittsburgh UPMC	Centers for Disease Control and Prevention
EPI1127648	HA	United States	2017-Jan-20	EPI_ISL_289197	A/Pennsylvania/98/2017	Children's Hospital of Pittsburgh UPMC	Centers for Disease Control and Prevention
EPI1127656	HA	United States	2017-Jan-25	EPI_ISL_289198	A/Pennsylvania/123/2017	Children's Hospital of Pittsburgh UPMC	Centers for Disease Control and Prevention
EPI1127720	HA	United States	2016-Dec-17	EPI_ISL_289206	A/Pennsylvania/124/2016	Children's Hospital of Pittsburgh UPMC	Centers for Disease Control and Prevention
EPI1127728	HA	United States	2017-Jan-07	EPI_ISL_289207	A/Pennsylvania/49/2017	Children's Hospital of Pittsburgh UPMC	Centers for Disease Control and Prevention
EPI1127736	HA	United States	2017-Jan-08	EPI_ISL_289208	A/Pennsylvania/51/2017	Children's Hospital of Pittsburgh UPMC	Centers for Disease Control and Prevention
EPI1127744	HA	United States	2017-Jan-14	EPI_ISL_289209	A/Pennsylvania/65/2017	Children's Hospital of Pittsburgh UPMC	Centers for Disease Control and Prevention
EPI1127752	HA	United States	2017-Jan-21	EPI_ISL_289210	A/Pennsylvania/101/2017	Children's Hospital of Pittsburgh UPMC	Centers for Disease Control and Prevention
EPI1127760	HA	United States	2017-Jan-22	EPI_ISL_289211	A/Pennsylvania/104/2017	Children's Hospital of Pittsburgh UPMC	Centers for Disease Control and Prevention
EPI1127768	HA	United States	2017-Jan-28	EPI_ISL_289212	A/Pennsylvania/133/2017	Children's Hospital of Pittsburgh UPMC	Centers for Disease Control and Prevention
EPI1127816	HA	United States	2017-Jan-05	EPI_ISL_289218	A/Pennsylvania/41/2017	Children's Hospital of Pittsburgh UPMC	Centers for Disease Control and Prevention
EPI1127824	HA	United States	2017-Jan-05	EPI_ISL_289219	A/Pennsylvania/42/2017	Children's Hospital of Pittsburgh UPMC	Centers for Disease Control and Prevention
EPI1127832	HA	United States	2017-Jan-05	EPI_ISL_289220	A/Pennsylvania/43/2017	Children's Hospital of Pittsburgh UPMC	Centers for Disease Control and Prevention
EPI1127880	HA	United States	2017-Jan-05	EPI_ISL_289226	A/Pennsylvania/44/2017	Children's Hospital of Pittsburgh UPMC	Centers for Disease Control and Prevention
EPI1127888	HA	United States	2017-Jan-11	EPI_ISL_289227	A/Pennsylvania/60/2017	Children's Hospital of Pittsburgh UPMC	Centers for Disease Control and Prevention
EPI1127896	HA	United States	2017-Jan-19	EPI_ISL_289228	A/Pennsylvania/91/2017	Children's Hospital of Pittsburgh UPMC	Centers for Disease Control and Prevention
EPI1127904	HA	United States	2017-Jan-19	EPI_ISL_289229	A/Pennsylvania/92/2017	Children's Hospital of Pittsburgh UPMC	Centers for Disease Control and Prevention
EPI1128008	HA	United States	2017-Jan-17	EPI_ISL_289242	A/Pennsylvania/75/2017	Children's Hospital of Pittsburgh UPMC	Centers for Disease Control and Prevention
EPI1128015	HA	United States	2017-Jan-21	EPI_ISL_289243	A/Pennsylvania/102/2017	Children's Hospital of Pittsburgh UPMC	Centers for Disease Control and Prevention
EPI1128030	HA	United States	2017-Jan-30	EPI_ISL_289245	A/Pennsylvania/137/2017	Children's Hospital of Pittsburgh UPMC	Centers for Disease Control and Prevention
EPI1128180	HA	United States	2016-Dec-20	EPI_ISL_289264	A/Pennsylvania/130/2016	Children's Hospital of Pittsburgh UPMC	Centers for Disease Control and Prevention
EPI1128196	HA	United States	2016-Dec-21	EPI_ISL_289266	A/Pennsylvania/132/2016	Children's Hospital of Pittsburgh UPMC	Centers for Disease Control and Prevention
EPI1128204	HA	United States	2016-Dec-22	EPI_ISL_289267	A/Pennsylvania/134/2016	Children's Hospital of Pittsburgh UPMC	Centers for Disease Control and Prevention
EPI1128212	HA	United States	2016-Dec-27	EPI_ISL_289268	A/Pennsylvania/139/2016	Children's Hospital of Pittsburgh UPMC	Centers for Disease Control and Prevention
EPI1128220	HA	United States	2017-Jan-03	EPI_ISL_289269	A/Pennsylvania/33/2017	Children's Hospital of Pittsburgh UPMC	Centers for Disease Control and Prevention
EPI1128228	HA	United States	2017-Jan-09	EPI_ISL_289270	A/Pennsylvania/56/2017	Children's Hospital of Pittsburgh UPMC	Centers for Disease Control and Prevention
EPI1128244	HA	United States	2017-Jan-18	EPI_ISL_289272	A/Pennsylvania/81/2017	Children's Hospital of Pittsburgh UPMC	Centers for Disease Control and Prevention
EPI1128260	HA	United States	2017-Jan-24	EPI_ISL_289274	A/Pennsylvania/114/2017	Children's Hospital of Pittsburgh UPMC	Centers for Disease Control and Prevention
EPI1128368	HA	United States	2016-Dec-28	EPI_ISL_289289	A/Pennsylvania/140/2016	Children's Hospital of Pittsburgh UPMC	Centers for Disease Control and Prevention
EPI1128376	HA	United States	2016-Dec-28	EPI_ISL_289290	A/Pennsylvania/141/2016	Children's Hospital of Pittsburgh UPMC	Centers for Disease Control and Prevention
EPI1128384	HA	United States	2017-Jan-04	EPI_ISL_289291	A/Pennsylvania/34/2017	Children's Hospital of Pittsburgh UPMC	Centers for Disease Control and Prevention
EPI1128392	HA	United States	2016-Dec-30	EPI_ISL_289292	A/Pennsylvania/152/2016	Children's Hospital of Pittsburgh UPMC	Centers for Disease Control and Prevention
EPI1128400	HA	United States	2017-Jan-05	EPI_ISL_289293	A/Pennsylvania/35/2017	Children's Hospital of Pittsburgh UPMC	Centers for Disease Control and Prevention
EPI1128408	HA	United States	2017-Jan-05	EPI_ISL_289294	A/Pennsylvania/36/2017	Children's Hospital of Pittsburgh UPMC	Centers for Disease Control and Prevention
EPI1128416	HA	United States	2017-Jan-09	EPI_ISL_289295	A/Pennsylvania/52/2017	Children's Hospital of Pittsburgh UPMC	Centers for Disease Control and Prevention
EPI1128424	HA	United States	2017-Jan-21	EPI_ISL_289296	A/Pennsylvania/99/2017	Children's Hospital of Pittsburgh UPMC	Centers for Disease Control and Prevention
EPI1128432	HA	United States	2017-Jan-26	EPI_ISL_289297	A/Pennsylvania/124/2017	Children's Hospital of Pittsburgh UPMC	Centers for Disease Control and Prevention
EPI1128440	HA	United States	2017-Jan-30	EPI_ISL_289298	A/Pennsylvania/134/2017	Children's Hospital of Pittsburgh UPMC	Centers for Disease Control and Prevention
EPI1128448	HA	United States	2017-Jan-28	EPI_ISL_289299	A/Pennsylvania/131/2017	Children's Hospital of Pittsburgh UPMC	Centers for Disease Control and Prevention
EPI1128504	HA	United States	2016-Dec-01	EPI_ISL_289306	A/Pennsylvania/121/2016	Children's Hospital of Pittsburgh UPMC	Centers for Disease Control and Prevention
EPI1128511	HA	United States	2016-Dec-19	EPI_ISL_289307	A/Pennsylvania/125/2016	Children's Hospital of Pittsburgh UPMC	Centers for Disease Control and Prevention
EPI1128519	HA	United States	2016-Dec-27	EPI_ISL_289308	A/Pennsylvania/136/2016	Children's Hospital of Pittsburgh UPMC	Centers for Disease Control and Prevention
EPI1128527	HA	United States	2016-Dec-27	EPI_ISL_289309	A/Pennsylvania/137/2016	Children's Hospital of Pittsburgh UPMC	Centers for Disease Control and Prevention
EPI1128535	HA	United States	2016-Dec-28	EPI_ISL_289310	A/Pennsylvania/142/2016	Children's Hospital of Pittsburgh UPMC	Centers for Disease Control and Prevention
EPI1128543	HA	United States	2016-Dec-29	EPI_ISL_289311	A/Pennsylvania/148/2016	Children's Hospital of Pittsburgh UPMC	Centers for Disease Control and Prevention
EPI1128551	HA	United States	2016-Dec-27	EPI_ISL_289312	A/Pennsylvania/138/2016	Children's Hospital of Pittsburgh UPMC	Centers for Disease Control and Prevention
EPI1128559	HA	United States	2016-Dec-28	EPI_ISL_289313	A/Pennsylvania/143/2016	Children's Hospital of Pittsburgh UPMC	Centers for Disease Control and Prevention
EPI1128567	HA	United States	2016-Dec-31	EPI_ISL_289314	A/Pennsylvania/153/2016	Children's Hospital of Pittsburgh UPMC	Centers for Disease Control and Prevention
EPI1128575	HA	United States	2017-Jan-03	EPI_ISL_289315	A/Pennsylvania/30/2017	Children's Hospital of Pittsburgh UPMC	Centers for Disease Control and Prevention
EPI1128583	HA	United States	2017-Jan-11	EPI_ISL_289316	A/Pennsylvania/58/2017	Children's Hospital of Pittsburgh UPMC	Centers for Disease Control and Prevention
EPI1128591	HA	United States	2017-Jan-13	EPI_ISL_289317	A/Pennsylvania/62/2017	Children's Hospital of Pittsburgh UPMC	Centers for Disease Control and Prevention
EPI1128599	HA	United States	2017-Jan-16	EPI_ISL_289318	A/Pennsylvania/67/2017	Children's Hospital of Pittsburgh UPMC	Centers for Disease Control and Prevention
EPI1128607	HA	United States	2017-Jan-15	EPI_ISL_289319	A/Pennsylvania/66/2017	Children's Hospital of Pittsburgh UPMC	Centers for Disease Control and Prevention
EPI1128615	HA	United States	2017-Jan-16	EPI_ISL_289320	A/Pennsylvania/68/2017	Children's Hospital of Pittsburgh UPMC	Centers for Disease Control and Prevention
EPI1128623	HA	United States	2017-Jan-19	EPI_ISL_289321	A/Pennsylvania/82/2017	Children's Hospital of Pittsburgh UPMC	Centers for Disease Control and Prevention
EPI1128631	HA	United States	2017-Jan-19	EPI_ISL_289322	A/Pennsylvania/83/2017	Children's Hospital of Pittsburgh UPMC	Centers for Disease Control and Prevention
EPI1128639	HA	United States	2017-Jan-22	EPI_ISL_289323	A/Pennsylvania/103/2017	Children's Hospital of Pittsburgh UPMC	Centers for Disease Control and Prevention
EPI1128647	HA	United States	2017-Jan-28	EPI_ISL_289324	A/Pennsylvania/132/2017	Children's Hospital of Pittsburgh UPMC	Centers for Disease Control and Prevention
EPI1128655	HA	United States	2017-Jan-26	EPI_ISL_289325	A/Pennsylvania/125/2017	Children's Hospital of Pittsburgh UPMC	Centers for Disease Control and Prevention
EPI1128663	HA	United States	2017-Jan-31	EPI_ISL_289326	A/Pennsylvania/138/2017	Children's Hospital of Pittsburgh UPMC	Centers for Disease Control and Prevention
EPI1128711	HA	United States	2017-Jan-27	EPI_ISL_289332	A/Pennsylvania/127/2017	Children's Hospital of Pittsburgh UPMC	Centers for Disease Control and Prevention
EPI1128719	HA	United States	2017-Jan-27	EPI_ISL_289333	A/Pennsylvania/128/2017	Children's Hospital of Pittsburgh UPMC	Centers for Disease Control and Prevention
EPI1128727	HA	United States	2017-Jan-31	EPI_ISL_289334	A/Pennsylvania/139/2017	Children's Hospital of Pittsburgh UPMC	Centers for Disease Control and Prevention
EPI1128823	HA	United States	2016-Dec-19	EPI_ISL_289346	A/Pennsylvania/126/2016	Children's Hospital of Pittsburgh UPMC	Centers for Disease Control and Prevention
EPI1128831	HA	United States	2017-Jan-05	EPI_ISL_289347	A/Pennsylvania/37/2017	Children's Hospital of Pittsburgh UPMC	Centers for Disease Control and Prevention
EPI1128839	HA	United States	2017-Jan-05	EPI_ISL_289348	A/Pennsylvania/38/2017	Children's Hospital of Pittsburgh UPMC	Centers for Disease Control and Prevention
EPI1128847	HA	United States	2017-Jan-08	EPI_ISL_289349	A/Pennsylvania/50/2017	Children's Hospital of Pittsburgh UPMC	Centers for Disease Control and Prevention
EPI1128855	HA	United States	2017-Jan-18	EPI_ISL_289350	A/Pennsylvania/76/2017	Children's Hospital of Pittsburgh UPMC	Centers for Disease Control and Prevention
EPI1128863	HA	United States	2017-Jan-18	EPI_ISL_289351	A/Pennsylvania/77/2017	Children's Hospital of Pittsburgh UPMC	Centers for Disease Control and Prevention
EPI1128871	HA	United States	2017-Jan-19	EPI_ISL_289352	A/Pennsylvania/84/2017	Children's Hospital of Pittsburgh UPMC	Centers for Disease Control and Prevention
EPI1128879	HA	United States	2017-Jan-24	EPI_ISL_289353	A/Pennsylvania/110/2017	Children's Hospital of Pittsburgh UPMC	Centers for Disease Control and Prevention
EPI1128887	HA	United States	2017-Jan-25	EPI_ISL_289354	A/Pennsylvania/115/2017	Children's Hospital of Pittsburgh UPMC	Centers for Disease Control and Prevention
EPI1128895	HA	United States	2017-Jan-25	EPI_ISL_289355	A/Pennsylvania/116/2017	Children's Hospital of Pittsburgh UPMC	Centers for Disease Control and Prevention
EPI1128929	HA	United States	2017-Jan-24	EPI_ISL_289359	A/Pennsylvania/111/2017	Children's Hospital of Pittsburgh UPMC	Centers for Disease Control and Prevention
EPI1128979	HA	United States	2017-Jan-11	EPI_ISL_289365	A/Pennsylvania/59/2017	Children's Hospital of Pittsburgh UPMC	Centers for Disease Control and Prevention
EPI1128996	HA	United States	2017-Jan-18	EPI_ISL_289367	A/Pennsylvania/78/2017	Children's Hospital of Pittsburgh UPMC	Centers for Disease Control and Prevention
EPI1129010	HA	United States	2017-Jan-19	EPI_ISL_289369	A/Pennsylvania/85/2017	Children's Hospital of Pittsburgh UPMC	Centers for Disease Control and Prevention
EPI1129027	HA	United States	2017-Jan-23	EPI_ISL_289371	A/Pennsylvania/106/2017	Children's Hospital of Pittsburgh UPMC	Centers for Disease Control and Prevention
EPI1129043	HA	United States	2017-Jan-25	EPI_ISL_289373	A/Pennsylvania/117/2017	Children's Hospital of Pittsburgh UPMC	Centers for Disease Control and Prevention
EPI1129052	HA	United States	2017-Jan-17	EPI_ISL_289374	A/Pennsylvania/70/2017	Children's Hospital of Pittsburgh UPMC	Centers for Disease Control and Prevention
EPI1129057	HA	United States	2017-Jan-31	EPI_ISL_289375	A/Pennsylvania/140/2017	Children's Hospital of Pittsburgh UPMC	Centers for Disease Control and Prevention
EPI1129068	HA	United States	2017-Jan-17	EPI_ISL_289376	A/Pennsylvania/71/2017	Children's Hospital of Pittsburgh UPMC	Centers for Disease Control and Prevention
EPI1129086	HA	United States	2017-Jan-19	EPI_ISL_289379	A/Pennsylvania/86/2017	Children's Hospital of Pittsburgh UPMC	Centers for Disease Control and Prevention
EPI1129094	HA	United States	2017-Jan-19	EPI_ISL_289380	A/Pennsylvania/87/2017	Children's Hospital of Pittsburgh UPMC	Centers for Disease Control and Prevention
EPI1129102	HA	United States	2017-Jan-20	EPI_ISL_289381	A/Pennsylvania/93/2017	Children's Hospital of Pittsburgh UPMC	Centers for Disease Control and Prevention
EPI1129110	HA	United States	2017-Jan-20	EPI_ISL_289382	A/Pennsylvania/94/2017	Children's Hospital of Pittsburgh UPMC	Centers for Disease Control and Prevention
EPI1129118	HA	United States	2017-Jan-24	EPI_ISL_289383	A/Pennsylvania/112/2017	Children's Hospital of Pittsburgh UPMC	Centers for Disease Control and Prevention
EPI1129126	HA	United States	2017-Jan-25	EPI_ISL_289384	A/Pennsylvania/118/2017	Children's Hospital of Pittsburgh UPMC	Centers for Disease Control and Prevention
EPI1129134	HA	United States	2017-Jan-25	EPI_ISL_289385	A/Pennsylvania/119/2017	Children's Hospital of Pittsburgh UPMC	Centers for Disease Control and Prevention
EPI1129142	HA	United States	2017-Jan-27	EPI_ISL_289386	A/Pennsylvania/129/2017	Children's Hospital of Pittsburgh UPMC	Centers for Disease Control and Prevention
EPI1129150	HA	United States	2017-Jan-30	EPI_ISL_289387	A/Pennsylvania/135/2017	Children's Hospital of Pittsburgh UPMC	Centers for Disease Control and Prevention
EPI1129360	HA	United States	2016-Dec-22	EPI_ISL_289413	A/Pennsylvania/133/2016	Children's Hospital of Pittsburgh UPMC	Centers for Disease Control and Prevention
EPI1129368	HA	United States	2016-Dec-28	EPI_ISL_289414	A/Pennsylvania/144/2016	Children's Hospital of Pittsburgh UPMC	Centers for Disease Control and Prevention
EPI1129376	HA	United States	2016-Dec-29	EPI_ISL_289415	A/Pennsylvania/149/2016	Children's Hospital of Pittsburgh UPMC	Centers for Disease Control and Prevention
EPI1129384	HA	United States	2017-Jan-07	EPI_ISL_289416	A/Pennsylvania/48/2017	Children's Hospital of Pittsburgh UPMC	Centers for Disease Control and Prevention
EPI1129392	HA	United States	2016-Dec-29	EPI_ISL_289417	A/Pennsylvania/150/2016	Children's Hospital of Pittsburgh UPMC	Centers for Disease Control and Prevention
EPI1129400	HA	United States	2017-Jan-17	EPI_ISL_289418	A/Pennsylvania/72/2017	Children's Hospital of Pittsburgh UPMC	Centers for Disease Control and Prevention
EPI1129408	HA	United States	2017-Jan-18	EPI_ISL_289419	A/Pennsylvania/79/2017	Children's Hospital of Pittsburgh UPMC	Centers for Disease Control and Prevention
EPI1129416	HA	United States	2017-Jan-26	EPI_ISL_289420	A/Pennsylvania/126/2017	Children's Hospital of Pittsburgh UPMC	Centers for Disease Control and Prevention
EPI1129424	HA	United States	2017-Jan-20	EPI_ISL_289421	A/Pennsylvania/95/2017	Children's Hospital of Pittsburgh UPMC	Centers for Disease Control and Prevention
EPI1129432	HA	United States	2017-Jan-25	EPI_ISL_289422	A/Pennsylvania/120/2017	Children's Hospital of Pittsburgh UPMC	Centers for Disease Control and Prevention
EPI1129440	HA	United States	2017-Jan-23	EPI_ISL_289423	A/Pennsylvania/107/2017	Children's Hospital of Pittsburgh UPMC	Centers for Disease Control and Prevention
EPI1129448	HA	United States	2017-Jan-19	EPI_ISL_289424	A/Pennsylvania/88/2017	Children's Hospital of Pittsburgh UPMC	Centers for Disease Control and Prevention
EPI1129456	HA	United States	2017-Jan-30	EPI_ISL_289425	A/Pennsylvania/136/2017	Children's Hospital of Pittsburgh UPMC	Centers for Disease Control and Prevention
EPI1129496	HA	United States	2016-Dec-28	EPI_ISL_289430	A/Pennsylvania/145/2016	Children's Hospital of Pittsburgh UPMC	Centers for Disease Control and Prevention
EPI1129504	HA	United States	2016-Dec-28	EPI_ISL_289431	A/Pennsylvania/146/2016	Children's Hospital of Pittsburgh UPMC	Centers for Disease Control and Prevention
EPI1129512	HA	United States	2016-Dec-28	EPI_ISL_289432	A/Pennsylvania/147/2016	Children's Hospital of Pittsburgh UPMC	Centers for Disease Control and Prevention
EPI1129520	HA	United States	2016-Dec-29	EPI_ISL_289433	A/Pennsylvania/151/2016	Children's Hospital of Pittsburgh UPMC	Centers for Disease Control and Prevention
EPI1129528	HA	United States	2017-Jan-02	EPI_ISL_289434	A/Pennsylvania/29/2017	Children's Hospital of Pittsburgh UPMC	Centers for Disease Control and Prevention
EPI1129536	HA	United States	2017-Jan-03	EPI_ISL_289435	A/Pennsylvania/31/2017	Children's Hospital of Pittsburgh UPMC	Centers for Disease Control and Prevention
EPI1129544	HA	United States	2017-Jan-03	EPI_ISL_289436	A/Pennsylvania/32/2017	Children's Hospital of Pittsburgh UPMC	Centers for Disease Control and Prevention
EPI1129552	HA	United States	2017-Jan-05	EPI_ISL_289437	A/Pennsylvania/39/2017	Children's Hospital of Pittsburgh UPMC	Centers for Disease Control and Prevention
EPI1129560	HA	United States	2017-Jan-05	EPI_ISL_289438	A/Pennsylvania/40/2017	Children's Hospital of Pittsburgh UPMC	Centers for Disease Control and Prevention
EPI1129568	HA	United States	2017-Jan-06	EPI_ISL_289439	A/Pennsylvania/45/2017	Children's Hospital of Pittsburgh UPMC	Centers for Disease Control and Prevention
EPI1129576	HA	United States	2017-Jan-09	EPI_ISL_289440	A/Pennsylvania/55/2017	Children's Hospital of Pittsburgh UPMC	Centers for Disease Control and Prevention
EPI1129584	HA	United States	2017-Jan-17	EPI_ISL_289441	A/Pennsylvania/73/2017	Children's Hospital of Pittsburgh UPMC	Centers for Disease Control and Prevention
EPI1129592	HA	United States	2017-Jan-18	EPI_ISL_289442	A/Pennsylvania/80/2017	Children's Hospital of Pittsburgh UPMC	Centers for Disease Control and Prevention
EPI1129600	HA	United States	2017-Jan-19	EPI_ISL_289443	A/Pennsylvania/89/2017	Children's Hospital of Pittsburgh UPMC	Centers for Disease Control and Prevention
EPI1129608	HA	United States	2017-Jan-19	EPI_ISL_289444	A/Pennsylvania/90/2017	Children's Hospital of Pittsburgh UPMC	Centers for Disease Control and Prevention
EPI1129616	HA	United States	2017-Jan-23	EPI_ISL_289445	A/Pennsylvania/108/2017	Children's Hospital of Pittsburgh UPMC	Centers for Disease Control and Prevention
EPI1129624	HA	United States	2017-Jan-23	EPI_ISL_289446	A/Pennsylvania/109/2017	Children's Hospital of Pittsburgh UPMC	Centers for Disease Control and Prevention
EPI1129632	HA	United States	2017-Jan-24	EPI_ISL_289447	A/Pennsylvania/113/2017	Children's Hospital of Pittsburgh UPMC	Centers for Disease Control and Prevention
EPI1129640	HA	United States	2017-Jan-25	EPI_ISL_289448	A/Pennsylvania/121/2017	Children's Hospital of Pittsburgh UPMC	Centers for Disease Control and Prevention
EPI1129646	HA	United States	2017-Jan-25	EPI_ISL_289449	A/Pennsylvania/122/2017	Children's Hospital of Pittsburgh UPMC	Centers for Disease Control and Prevention
EPI1129654	HA	United States	2017-Jan-27	EPI_ISL_289450	A/Pennsylvania/130/2017	Children's Hospital of Pittsburgh UPMC	Centers for Disease Control and Prevention
EPI1129988	HA	United States	2017-Jan-11	EPI_ISL_289527	A/Michigan/08/2017	University of Michigan SPH EPID	Centers for Disease Control and Prevention
EPI2557264	HA	United States	2017-Jan-25	EPI_ISL_17673017	A/New York/PV00034/2017			Direct Submission
EPI2557314	HA	United States	2017-Jan-31	EPI_ISL_17673023	A/New York/PV00058/2017			Direct Submission
EPI2557362	HA	United States	2017-Jan-04	EPI_ISL_17673029	A/New York/PV00009/2017			Direct Submission
EPI2557385	HA	United States	2017-Jan-29	EPI_ISL_17673032	A/New York/PV00046/2017			Direct Submission
EPI874354	HA	United States	2016-Dec-15	EPI_ISL_240831	A/North Dakota/28/2016	North Dakota Department of Health	Centers for Disease Control and Prevention
EPI874362	HA	United States	2016-Dec-07	EPI_ISL_240832	A/Minnesota/82/2016	Minnesota Department of Health	Centers for Disease Control and Prevention
EPI874370	HA	United States	2016-Dec-11	EPI_ISL_240833	A/Minnesota/83/2016	Minnesota Department of Health	Centers for Disease Control and Prevention
EPI874378	HA	United States	2016-Dec-05	EPI_ISL_240834	A/Alaska/32/2016	Alaska State Virology Lab	Centers for Disease Control and Prevention
EPI874386	HA	United States	2016-Dec-05	EPI_ISL_240835	A/Alaska/33/2016	Alaska State Virology Lab	Centers for Disease Control and Prevention
EPI874394	HA	United States	2016-Dec-03	EPI_ISL_240836	A/California/179/2016	California Department of Health Services	Centers for Disease Control and Prevention
EPI874402	HA	United States	2016-Dec-09	EPI_ISL_240837	A/California/180/2016	California Department of Health Services	Centers for Disease Control and Prevention
EPI874410	HA	United States	2016-Dec-11	EPI_ISL_240838	A/California/181/2016	California Department of Health Services	Centers for Disease Control and Prevention
EPI874418	HA	United States	2016-Nov-28	EPI_ISL_240839	A/California/177/2016	California Department of Health Services	Centers for Disease Control and Prevention
EPI874426	HA	United States	2016-Nov-28	EPI_ISL_240840	A/California/178/2016	California Department of Health Services	Centers for Disease Control and Prevention
EPI874434	HA	United States	2016-Nov-26	EPI_ISL_240841	A/California/176/2016	California Department of Health Services	Centers for Disease Control and Prevention
EPI874442	HA	United States	2016-Nov-05	EPI_ISL_240842	A/California/175/2016	California Department of Health Services	Centers for Disease Control and Prevention
EPI874450	HA	United States	2016-Nov-25	EPI_ISL_240843	A/Colorado/44/2016	Colorado Department of Health Lab	Centers for Disease Control and Prevention
EPI874458	HA	United States	2016-Nov-25	EPI_ISL_240844	A/Colorado/45/2016	Colorado Department of Health Lab	Centers for Disease Control and Prevention
EPI874466	HA	United States	2016-Dec-02	EPI_ISL_240845	A/Idaho/42/2016	State of Idaho Bureau of Laboratories	Centers for Disease Control and Prevention
EPI874474	HA	United States	2016-Dec-07	EPI_ISL_240846	A/Idaho/43/2016	State of Idaho Bureau of Laboratories	Centers for Disease Control and Prevention
EPI874482	HA	United States	2016-Nov-26	EPI_ISL_240847	A/New Mexico/54/2016	New Mexico Department of Health	Centers for Disease Control and Prevention
EPI874490	HA	United States	2016-Nov-21	EPI_ISL_240848	A/Nevada/49/2016	Nevada State Health Laboratory	Centers for Disease Control and Prevention
EPI874498	HA	United States	2016-Nov-29	EPI_ISL_240849	A/Nevada/50/2016	Nevada State Health Laboratory	Centers for Disease Control and Prevention
EPI874506	HA	United States	2016-Nov-29	EPI_ISL_240850	A/Nevada/51/2016	Nevada State Health Laboratory	Centers for Disease Control and Prevention
EPI874514	HA	United States	2016-Dec-06	EPI_ISL_240851	A/Nevada/53/2016	Nevada State Health Laboratory	Centers for Disease Control and Prevention
EPI874522	HA	United States	2016-Dec-05	EPI_ISL_240852	A/Nevada/52/2016	Nevada State Health Laboratory	Centers for Disease Control and Prevention
EPI874530	HA	United States	2016-Dec-08	EPI_ISL_240853	A/Nevada/54/2016	Southern Nevada Public Health Lab	Centers for Disease Control and Prevention
EPI874538	HA	United States	2016-Dec-08	EPI_ISL_240854	A/Nevada/55/2016	Southern Nevada Public Health Lab	Centers for Disease Control and Prevention
EPI874546	HA	United States	2016-Dec-08	EPI_ISL_240855	A/Utah/51/2016	Utah Department of Health	Centers for Disease Control and Prevention
EPI874554	HA	United States	2016-Dec-06	EPI_ISL_240856	A/Utah/50/2016	Utah Department of Health	Centers for Disease Control and Prevention
EPI874562	HA	United States	2016-Dec-04	EPI_ISL_240857	A/Wyoming/33/2016	Wyoming Public Health Laboratory	Centers for Disease Control and Prevention
EPI874570	HA	United States	2016-Dec-07	EPI_ISL_240858	A/Wyoming/34/2016	Wyoming Public Health Laboratory	Centers for Disease Control and Prevention
EPI874578	HA	United States	2016-Dec-13	EPI_ISL_240859	A/Illinois/51/2016	Illinois Department of Public Health-Carbondale	Centers for Disease Control and Prevention
EPI874586	HA	United States	2016-Dec-13	EPI_ISL_240860	A/Illinois/52/2016	Illinois Department of Public Health-Carbondale	Centers for Disease Control and Prevention
EPI874594	HA	United States	2016-Dec-06	EPI_ISL_240861	A/Nebraska/26/2016	Nebraska Public Health Lab	Centers for Disease Control and Prevention
EPI874602	HA	United States	2016-Dec-13	EPI_ISL_240862	A/Nebraska/27/2016	Nebraska Public Health Lab	Centers for Disease Control and Prevention
EPI874610	HA	United States	2016-Dec-11	EPI_ISL_240863	A/Missouri/20/2016	Missouri Department. of Health & Senior Services	Centers for Disease Control and Prevention
EPI874618	HA	United States	2016-Dec-07	EPI_ISL_240864	A/Michigan/117/2016	Michigan Department of Community Health	Centers for Disease Control and Prevention
EPI874626	HA	United States	2016-Dec-08	EPI_ISL_240865	A/Michigan/118/2016	Michigan Department of Community Health	Centers for Disease Control and Prevention
EPI874634	HA	United States	2016-Dec-14	EPI_ISL_240866	A/Alabama/17/2016	ADPH Bureau of Clinical Laboratories	Centers for Disease Control and Prevention
EPI874642	HA	United States	2016-Dec-14	EPI_ISL_240867	A/Alabama/18/2016	ADPH Bureau of Clinical Laboratories	Centers for Disease Control and Prevention
EPI879395	HA	United States	2016-Dec-09	EPI_ISL_241549	A/Montana/66/2016	Montana Laboratory Services Bureau	Centers for Disease Control and Prevention
EPI879403	HA	United States	2016-Dec-09	EPI_ISL_241550	A/Montana/67/2016	Montana Laboratory Services Bureau	Centers for Disease Control and Prevention
EPI879411	HA	United States	2016-Dec-12	EPI_ISL_241551	A/New Hampshire/27/2016	New Hampshire Public Health Laboratories	Centers for Disease Control and Prevention
EPI879419	HA	United States	2016-Dec-17	EPI_ISL_241552	A/New Hampshire/28/2016	New Hampshire Public Health Laboratories	Centers for Disease Control and Prevention
EPI879427	HA	United States	2016-Dec-14	EPI_ISL_241553	A/New Mexico/55/2016	New Mexico Department of Health	Centers for Disease Control and Prevention
EPI879435	HA	United States	2016-Dec-15	EPI_ISL_241554	A/New Mexico/56/2016	New Mexico Department of Health	Centers for Disease Control and Prevention
EPI879443	HA	United States	2016-Nov-30	EPI_ISL_241555	A/New York/109/2016	New York City Department of Health	Centers for Disease Control and Prevention
EPI879451	HA	United States	2016-Dec-06	EPI_ISL_241556	A/New York/110/2016	New York City Department of Health	Centers for Disease Control and Prevention
EPI879459	HA	United States	2016-Dec-14	EPI_ISL_241557	A/New York/111/2016	New York City Department of Health	Centers for Disease Control and Prevention
EPI879467	HA	United States	2016-Dec-01	EPI_ISL_241558	A/New York/112/2016	New York State Department of Health	Centers for Disease Control and Prevention
EPI879475	HA	United States	2016-Dec-03	EPI_ISL_241559	A/New York/113/2016	New York State Department of Health	Centers for Disease Control and Prevention
EPI879483	HA	United States	2016-Dec-28	EPI_ISL_241560	A/North Dakota/30/2016	North Dakota Department of Health	Centers for Disease Control and Prevention
EPI879491	HA	United States	2016-Dec-29	EPI_ISL_241561	A/North Dakota/31/2016	North Dakota Department of Health	Centers for Disease Control and Prevention
EPI879499	HA	United States	2016-Dec-08	EPI_ISL_241562	A/Pennsylvania/100/2016	Pennsylvania Department of Health	Centers for Disease Control and Prevention
EPI879507	HA	United States	2016-Dec-09	EPI_ISL_241563	A/Pennsylvania/101/2016	Pennsylvania Department of Health	Centers for Disease Control and Prevention
EPI879515	HA	United States	2016-Dec-09	EPI_ISL_241564	A/Pennsylvania/102/2016	Pennsylvania Department of Health	Centers for Disease Control and Prevention
EPI879523	HA	United States	2016-Dec-08	EPI_ISL_241565	A/Pennsylvania/99/2016	Pennsylvania Department of Health	Centers for Disease Control and Prevention
EPI879531	HA	United States	2016-Dec-12	EPI_ISL_241566	A/Tennessee/34/2016	Tennessee Department of Health Laboratory-Nashville	Centers for Disease Control and Prevention
EPI879538	HA	United States	2016-Dec-13	EPI_ISL_241567	A/Tennessee/35/2016	Tennessee Department of Health Laboratory-Nashville	Centers for Disease Control and Prevention
EPI879546	HA	United States	2016-Dec-07	EPI_ISL_241568	A/Texas/193/2016	Texas Department of State Health Services-Laboratory Services	Centers for Disease Control and Prevention
EPI879554	HA	United States	2016-Dec-19	EPI_ISL_241569	A/Texas/195/2016	Texas Department of State Health Services-Laboratory Services	Centers for Disease Control and Prevention
EPI879562	HA	United States	2016-Dec-22	EPI_ISL_241570	A/Texas/196/2016	Dallas County Health and Human Services	Centers for Disease Control and Prevention
EPI879570	HA	United States	2016-Dec-25	EPI_ISL_241571	A/Texas/197/2016	Texas Department of State Health Services-Laboratory Services	Centers for Disease Control and Prevention
EPI879578	HA	United States	2016-Dec-25	EPI_ISL_241572	A/Texas/198/2016	Dallas County Health and Human Services	Centers for Disease Control and Prevention
EPI879586	HA	United States	2016-Dec-29	EPI_ISL_241573	A/Texas/201/2016	Texas Department of State Health Services-Laboratory Services	Centers for Disease Control and Prevention
EPI879594	HA	United States	2016-Dec-29	EPI_ISL_241574	A/Texas/202/2016	Houston Department of Health and Human Services	Centers for Disease Control and Prevention
EPI879602	HA	United States	2016-Dec-20	EPI_ISL_241575	A/Utah/52/2016	Utah Department of Health	Centers for Disease Control and Prevention
EPI879610	HA	United States	2016-Dec-22	EPI_ISL_241576	A/Utah/53/2016	Utah Department of Health	Centers for Disease Control and Prevention
EPI879618	HA	United States	2016-Dec-05	EPI_ISL_241577	A/Vermont/35/2016	Vermont Department of Health Laboratory	Centers for Disease Control and Prevention
EPI879626	HA	United States	2016-Dec-13	EPI_ISL_241578	A/Vermont/36/2016	Vermont Department of Health Laboratory	Centers for Disease Control and Prevention
EPI879634	HA	United States	2016-Dec-06	EPI_ISL_241579	A/Virginia/64/2016	Virginia Division of Consolidated Laboratories	Centers for Disease Control and Prevention
EPI879642	HA	United States	2016-Dec-06	EPI_ISL_241580	A/Virginia/65/2016	Virginia Division of Consolidated Laboratories	Centers for Disease Control and Prevention
EPI879650	HA	United States	2016-Dec-09	EPI_ISL_241581	A/Virginia/66/2016	Virginia Division of Consolidated Laboratories	Centers for Disease Control and Prevention
EPI879658	HA	United States	2016-Dec-13	EPI_ISL_241582	A/Virginia/67/2016	Virginia Division of Consolidated Laboratories	Centers for Disease Control and Prevention
EPI879666	HA	United States	2016-Dec-14	EPI_ISL_241583	A/Virginia/68/2016	Virginia Division of Consolidated Laboratories	Centers for Disease Control and Prevention
EPI879674	HA	United States	2016-Dec-13	EPI_ISL_241584	A/Washington/100/2016	Seattle & King County Public Health Lab	Centers for Disease Control and Prevention
EPI879682	HA	United States	2016-Dec-15	EPI_ISL_241585	A/Washington/101/2016	Seattle & King County Public Health Lab	Centers for Disease Control and Prevention
EPI879690	HA	United States	2016-Oct-31	EPI_ISL_241586	A/Washington/102/2016	Washington State Public Health Laboratory	Centers for Disease Control and Prevention
EPI879698	HA	United States	2016-Nov-04	EPI_ISL_241587	A/Washington/103/2016	Washington State Public Health Laboratory	Centers for Disease Control and Prevention
EPI879706	HA	United States	2016-Nov-15	EPI_ISL_241588	A/Washington/104/2016	Washington State Public Health Laboratory	Centers for Disease Control and Prevention
EPI879714	HA	United States	2016-Nov-19	EPI_ISL_241589	A/Washington/105/2016	Washington State Public Health Laboratory	Centers for Disease Control and Prevention
EPI879722	HA	United States	2016-Dec-18	EPI_ISL_241590	A/Washington/106/2016	Washington State Public Health Laboratory	Centers for Disease Control and Prevention
EPI879729	HA	United States	2016-Dec-18	EPI_ISL_241591	A/Washington/107/2016	Washington State Public Health Laboratory	Centers for Disease Control and Prevention
EPI879737	HA	United States	2016-Dec-19	EPI_ISL_241592	A/Washington/108/2016	Washington State Public Health Laboratory	Centers for Disease Control and Prevention
EPI879745	HA	United States	2016-Dec-19	EPI_ISL_241593	A/Wisconsin/102/2016	Wisconsin State Laboratory of Hygiene	Centers for Disease Control and Prevention
EPI879753	HA	United States	2016-Dec-13	EPI_ISL_241594	A/Alaska/35/2016	Alaska State Virology Lab	Centers for Disease Control and Prevention
EPI879761	HA	United States	2016-Dec-10	EPI_ISL_241595	A/Arizona/79/2016	Arizona Department of Health Services	Centers for Disease Control and Prevention
EPI879769	HA	United States	2016-Dec-12	EPI_ISL_241596	A/Arizona/80/2016	Arizona Department of Health Services	Centers for Disease Control and Prevention
EPI879777	HA	United States	2016-Dec-02	EPI_ISL_241597	A/California/182/2016	California Department of Health Services	Centers for Disease Control and Prevention
EPI879785	HA	United States	2016-Dec-06	EPI_ISL_241598	A/California/183/2016	California Department of Health Services	Centers for Disease Control and Prevention
EPI879793	HA	United States	2016-Dec-13	EPI_ISL_241599	A/California/184/2016	California Department of Health Services	Centers for Disease Control and Prevention
EPI879801	HA	United States	2016-Dec-13	EPI_ISL_241600	A/California/185/2016	California Department of Health Services	Centers for Disease Control and Prevention
EPI879809	HA	United States	2016-Dec-14	EPI_ISL_241601	A/California/186/2016	California Department of Health Services	Centers for Disease Control and Prevention
EPI879817	HA	United States	2016-Dec-14	EPI_ISL_241602	A/California/187/2016	California Department of Health Services	Centers for Disease Control and Prevention
EPI879825	HA	United States	2016-Dec-15	EPI_ISL_241603	A/California/188/2016	California Department of Health Services	Centers for Disease Control and Prevention
EPI879833	HA	United States	2016-Dec-15	EPI_ISL_241604	A/California/189/2016	California Department of Health Services	Centers for Disease Control and Prevention
EPI879841	HA	United States	2016-Dec-15	EPI_ISL_241605	A/California/190/2016	California Department of Health Services	Centers for Disease Control and Prevention
EPI879849	HA	United States	2016-Dec-15	EPI_ISL_241606	A/California/191/2016	California Department of Health Services	Centers for Disease Control and Prevention
EPI879857	HA	United States	2016-Dec-14	EPI_ISL_241607	A/California/192/2016	California Department of Health Services	Centers for Disease Control and Prevention
EPI879865	HA	United States	2016-Dec-19	EPI_ISL_241608	A/Delaware/39/2016	Delaware Public Health Lab	Centers for Disease Control and Prevention
EPI879873	HA	United States	2016-Dec-19	EPI_ISL_241609	A/Delaware/40/2016	Delaware Public Health Lab	Centers for Disease Control and Prevention
EPI879881	HA	United States	2016-Dec-01	EPI_ISL_241610	A/Florida/104/2016	Florida Department of Health-Tampa	Centers for Disease Control and Prevention
EPI879889	HA	United States	2016-Dec-08	EPI_ISL_241611	A/Florida/105/2016	Florida Department of Health-Tampa	Centers for Disease Control and Prevention
EPI879897	HA	United States	2016-Nov-28	EPI_ISL_241612	A/Hawaii/98/2016	State of Hawaii Department of Health	Centers for Disease Control and Prevention
EPI879905	HA	United States	2016-Dec-03	EPI_ISL_241613	A/Hawaii/99/2016	State of Hawaii Department of Health	Centers for Disease Control and Prevention
EPI879913	HA	United States	2016-Dec-16	EPI_ISL_241614	A/Illinois/53/2016	Illinois Department of Public Health-Carbondale	Centers for Disease Control and Prevention
EPI879921	HA	United States	2016-Dec-16	EPI_ISL_241615	A/Illinois/54/2016	Illinois Department of Public Health-Carbondale	Centers for Disease Control and Prevention
EPI879929	HA	United States	2016-Dec-02	EPI_ISL_241616	A/Indiana/44/2016	Indiana State Department of Health Laboratories	Centers for Disease Control and Prevention
EPI879937	HA	United States	2016-Dec-14	EPI_ISL_241617	A/Indiana/45/2016	Indiana State Department of Health Laboratories	Centers for Disease Control and Prevention
EPI879945	HA	United States	2016-Dec-13	EPI_ISL_241618	A/Iowa/40/2016	Iowa State Hygienic Laboratory	Centers for Disease Control and Prevention
EPI879953	HA	United States	2016-Dec-20	EPI_ISL_241619	A/Iowa/42/2016	Iowa State Hygienic Laboratory	Centers for Disease Control and Prevention
EPI879961	HA	United States	2016-Dec-20	EPI_ISL_241620	A/Kentucky/31/2016	Kentucky Division of Laboratory Services	Centers for Disease Control and Prevention
EPI879969	HA	United States	2016-Dec-06	EPI_ISL_241621	A/Louisiana/32/2016	Louisiana Department of Health and Hospitals	Centers for Disease Control and Prevention
EPI879977	HA	United States	2016-Dec-15	EPI_ISL_241622	A/Louisiana/33/2016	Louisiana Department of Health and Hospitals	Centers for Disease Control and Prevention
EPI879985	HA	United States	2016-Oct-21	EPI_ISL_241623	A/Maryland/25/2016	Maryland Department of Health and Mental Hygiene	Centers for Disease Control and Prevention
EPI879993	HA	United States	2016-Nov-28	EPI_ISL_241624	A/Maryland/26/2016	Maryland Department of Health and Mental Hygiene	Centers for Disease Control and Prevention
EPI880001	HA	United States	2016-Dec-02	EPI_ISL_241625	A/Maryland/27/2016	Maryland Department of Health and Mental Hygiene	Centers for Disease Control and Prevention
EPI880009	HA	United States	2016-Dec-07	EPI_ISL_241626	A/Massachusetts/42/2016	Massachusetts Department of Public Health	Centers for Disease Control and Prevention
EPI880017	HA	United States	2016-Dec-16	EPI_ISL_241627	A/Massachusetts/43/2016	Massachusetts Department of Public Health	Centers for Disease Control and Prevention
EPI880025	HA	United States	2016-Dec-23	EPI_ISL_241628	A/Michigan/119/2016	Michigan Department of Community Health	Centers for Disease Control and Prevention
EPI880033	HA	United States	2016-Dec-25	EPI_ISL_241629	A/Michigan/120/2016	Michigan Department of Community Health	Centers for Disease Control and Prevention
EPI880040	HA	United States	2016-Dec-17	EPI_ISL_241630	A/Minnesota/84/2016	Minnesota Department of Health	Centers for Disease Control and Prevention
EPI880048	HA	United States	2016-Dec-19	EPI_ISL_241631	A/Minnesota/85/2016	Minnesota Department of Health	Centers for Disease Control and Prevention
EPI880056	HA	United States	2016-Dec-06	EPI_ISL_241632	A/Mississippi/19/2016	Mississippi Public Health Laboratory	Centers for Disease Control and Prevention
EPI880064	HA	United States	2016-Dec-13	EPI_ISL_241633	A/Mississippi/20/2016	Mississippi Public Health Laboratory	Centers for Disease Control and Prevention
EPI880072	HA	United States	2016-Dec-19	EPI_ISL_241634	A/Missouri/21/2016	Missouri Department. of Health & Senior Services	Centers for Disease Control and Prevention
EPI918074	HA	United States	2017-Jan-02	EPI_ISL_249012	A/Arizona/01/2017	Arizona Department of Health Services	Centers for Disease Control and Prevention
EPI918082	HA	United States	2016-Dec-27	EPI_ISL_249013	A/Arizona/81/2016	Arizona Department of Health Services	Centers for Disease Control and Prevention
EPI918098	HA	United States	2017-Jan-20	EPI_ISL_249015	A/California/11/2017	California Department of Health Services	Centers for Disease Control and Prevention
EPI918106	HA	United States	2017-Jan-20	EPI_ISL_249016	A/California/12/2017	California Department of Health Services	Centers for Disease Control and Prevention
EPI918113	HA	United States	2017-Jan-23	EPI_ISL_249017	A/California/13/2017	California Department of Health Services	Centers for Disease Control and Prevention
EPI918121	HA	United States	2017-Jan-18	EPI_ISL_249018	A/Colorado/03/2017	Colorado Department of Health Lab	Centers for Disease Control and Prevention
EPI918129	HA	United States	2017-Jan-24	EPI_ISL_249019	A/Colorado/04/2017	Colorado Department of Health Lab	Centers for Disease Control and Prevention
EPI918137	HA	United States	2016-Dec-26	EPI_ISL_249020	A/Colorado/49/2016	Colorado Department of Health Lab	Centers for Disease Control and Prevention
EPI918223	HA	United States	2017-Jan-08	EPI_ISL_249031	A/Delaware/03/2017	Delaware Public Health Lab	Centers for Disease Control and Prevention
EPI918230	HA	United States	2016-Dec-16	EPI_ISL_249032	A/Florida/108/2016	Florida Department of Health-Tampa	Centers for Disease Control and Prevention
EPI918236	HA	United States	2016-Dec-29	EPI_ISL_249033	A/Georgia/65/2016	Georgia Public Health Laboratory	Centers for Disease Control and Prevention
EPI918244	HA	United States	2016-Dec-12	EPI_ISL_249034	A/Hawaii/106/2016	State of Hawaii Department of Health	Centers for Disease Control and Prevention
EPI918316	HA	United States	2017-Jan-17	EPI_ISL_249043	A/Idaho/04/2017	State of Idaho Bureau of Laboratories	Centers for Disease Control and Prevention
EPI918321	HA	United States	2017-Jan-17	EPI_ISL_249044	A/Idaho/05/2017	State of Idaho Bureau of Laboratories	Centers for Disease Control and Prevention
EPI918329	HA	United States	2017-Jan-19	EPI_ISL_249045	A/Idaho/06/2017	State of Idaho Bureau of Laboratories	Centers for Disease Control and Prevention
EPI918336	HA	United States	2017-Jan-19	EPI_ISL_249046	A/Idaho/07/2017	State of Idaho Bureau of Laboratories	Centers for Disease Control and Prevention
EPI918344	HA	United States	2016-Dec-24	EPI_ISL_249047	A/Kansas/29/2016	Kansas Department of Health and Environment	Centers for Disease Control and Prevention
EPI918352	HA	United States	2017-Jan-09	EPI_ISL_249048	A/Kentucky/05/2017	Kentucky Division of Laboratory Services	Centers for Disease Control and Prevention
EPI918367	HA	United States	2016-Nov-26	EPI_ISL_249050	A/Maryland/23/2016	Maryland Department of Health and Mental Hygiene	Centers for Disease Control and Prevention
EPI918370	HA	United States	2017-Jan-07	EPI_ISL_249051	A/Massachusetts/02/2017	Massachusetts Department of Public Health	Centers for Disease Control and Prevention
EPI918378	HA	United States	2016-Dec-07	EPI_ISL_249052	A/Minnesota/82/2016	Minnesota Department of Health	Centers for Disease Control and Prevention
EPI918386	HA	United States	2016-Dec-13	EPI_ISL_249053	A/Mississippi/20/2016	Mississippi Public Health Laboratory	Centers for Disease Control and Prevention
EPI918394	HA	United States	2017-Jan-07	EPI_ISL_249054	A/Missouri/01/2017	Missouri Department. of Health & Senior Services	Centers for Disease Control and Prevention
EPI918398	HA	United States	2017-Jan-10	EPI_ISL_249055	A/Missouri/02/2017	Missouri Department. of Health & Senior Services	Centers for Disease Control and Prevention
EPI918406	HA	United States	2017-Jan-17	EPI_ISL_249056	A/Montana/03/2017	Montana Laboratory Services Bureau	Centers for Disease Control and Prevention
EPI918414	HA	United States	2017-Jan-23	EPI_ISL_249057	A/Montana/05/2017	Montana Laboratory Services Bureau	Centers for Disease Control and Prevention
EPI918422	HA	United States	2017-Jan-11	EPI_ISL_249058	A/Nevada/03/2017	Nevada State Health Laboratory	Centers for Disease Control and Prevention
EPI918430	HA	United States	2017-Jan-14	EPI_ISL_249059	A/Nevada/04/2017	Nevada State Health Laboratory	Centers for Disease Control and Prevention
EPI918438	HA	United States	2017-Jan-17	EPI_ISL_249060	A/Nevada/05/2017	Nevada State Health Laboratory	Centers for Disease Control and Prevention
EPI918445	HA	United States	2016-Dec-17	EPI_ISL_249061	A/New Hampshire/28/2016	New Hampshire Public Health Laboratories	Centers for Disease Control and Prevention
EPI918453	HA	United States	2016-Dec-14	EPI_ISL_249062	A/New York/111/2016	New York City Department of Health	Centers for Disease Control and Prevention
EPI918461	HA	United States	2016-Dec-29	EPI_ISL_249063	A/New York/114/2016	New York State Department of Health	Centers for Disease Control and Prevention
EPI918478	HA	Canada	2016-Nov-25	EPI_ISL_249066	A/Quebec/RV3224/2016	National Microbiology Laboratory, Public Health Agency of Canada (PHAC)	Centers for Disease Control and Prevention
EPI918494	HA	United States	2017-Jan-05	EPI_ISL_249068	A/Virginia/05/2017	Virginia Division of Consolidated Laboratories	Centers for Disease Control and Prevention
EPI918510	HA	United States	2017-Jan-03	EPI_ISL_249070	A/Washington/11/2017	Washington State Public Health Laboratory	Centers for Disease Control and Prevention
EPI918518	HA	United States	2017-Jan-04	EPI_ISL_249071	A/Washington/12/2017	Washington State Public Health Laboratory	Centers for Disease Control and Prevention
EPI918521	HA	United States	2016-Nov-29	EPI_ISL_249072	A/Washington/87/2016	Marshfield Clinic Research Foundation	Centers for Disease Control and Prevention
EPI918529	HA	United States	2016-Dec-05	EPI_ISL_249073	A/Washington/90/2016	Marshfield Clinic Research Foundation	Centers for Disease Control and Prevention
EPI918536	HA	United States	2016-Dec-13	EPI_ISL_249074	A/Wisconsin/96/2016	Marshfield Clinic Research Foundation	Centers for Disease Control and Prevention
EPI918575	HA	United States	2016-Dec-28	EPI_ISL_249079	A/Pennsylvania/117/2016	UPMC-CLB Dept of Microbiology	Centers for Disease Control and Prevention
EPI918583	HA	United States	2017-Jan-03	EPI_ISL_249080	A/Pennsylvania/02/2017	UPMC-CLB Dept of Microbiology	Centers for Disease Control and Prevention
EPI918591	HA	United States	2017-Jan-10	EPI_ISL_249081	A/Washington/03/2017	Marshfield Clinic Research Foundation	Centers for Disease Control and Prevention
EPI918599	HA	United States	2017-Jan-10	EPI_ISL_249082	A/Washington/02/2017	Marshfield Clinic Research Foundation	Centers for Disease Control and Prevention
EPI918607	HA	United States	2016-Dec-09	EPI_ISL_249083	A/Pennsylvania/107/2016	UPMC-CLB Dept of Microbiology	Centers for Disease Control and Prevention
EPI918615	HA	United States	2017-Jan-13	EPI_ISL_249084	A/Wisconsin/06/2017	Marshfield Clinic Research Foundation	Centers for Disease Control and Prevention
EPI918623	HA	United States	2017-Jan-10	EPI_ISL_249085	A/Pennsylvania/03/2017	UPMC-CLB Dept of Microbiology	Centers for Disease Control and Prevention
EPI918631	HA	United States	2016-Dec-21	EPI_ISL_249086	A/Pennsylvania/116/2016	UPMC-CLB Dept of Microbiology	Centers for Disease Control and Prevention
EPI918639	HA	United States	2016-Dec-15	EPI_ISL_249087	A/Pennsylvania/114/2016	UPMC-CLB Dept of Microbiology	Centers for Disease Control and Prevention
EPI918647	HA	United States	2016-Dec-15	EPI_ISL_249088	A/Pennsylvania/113/2016	UPMC-CLB Dept of Microbiology	Centers for Disease Control and Prevention
EPI918653	HA	United States	2016-Dec-15	EPI_ISL_249089	A/Pennsylvania/112/2016	UPMC-CLB Dept of Microbiology	Centers for Disease Control and Prevention
EPI918660	HA	United States	2016-Dec-12	EPI_ISL_249090	A/Pennsylvania/110/2016	UPMC-CLB Dept of Microbiology	Centers for Disease Control and Prevention
EPI918668	HA	United States	2016-Dec-14	EPI_ISL_249091	A/Pennsylvania/111/2016	UPMC-CLB Dept of Microbiology	Centers for Disease Control and Prevention
EPI918676	HA	United States	2017-Jan-13	EPI_ISL_249092	A/Wisconsin/07/2017	Marshfield Clinic Research Foundation	Centers for Disease Control and Prevention
EPI918684	HA	United States	2017-Jan-13	EPI_ISL_249093	A/Wisconsin/08/2017	Marshfield Clinic Research Foundation	Centers for Disease Control and Prevention
EPI970064	HA	United States	2017-Jan-31	EPI_ISL_257824	A/Arizona/06/2017	Arizona Department of Health Services	Centers for Disease Control and Prevention
EPI970080	HA	United States	2017-Jan-09	EPI_ISL_257826	A/California/23/2017	California Department of Health Services	Centers for Disease Control and Prevention
EPI970113	HA	United States	2017-Jan-31	EPI_ISL_257830	A/Connecticut/08/2017	Connecticut Department. of Public Health	Centers for Disease Control and Prevention
EPI970121	HA	United States	2017-Jan-31	EPI_ISL_257831	A/Connecticut/08/2017	Connecticut Department. of Public Health	Centers for Disease Control and Prevention
EPI970129	HA	United States	2017-Jan-31	EPI_ISL_257832	A/Connecticut/09/2017	Connecticut Department. of Public Health	Centers for Disease Control and Prevention
EPI970362	HA	United States	2017-Jan-29	EPI_ISL_257861	A/Montana/07/2017	Montana Laboratory Services Bureau	Centers for Disease Control and Prevention
EPI970378	HA	United States	2016-Dec-19	EPI_ISL_257863	A/Nevada/58/2016	Nevada State Health Laboratory	Centers for Disease Control and Prevention
EPI970497	HA	United States	2017-Jan-24	EPI_ISL_257878	A/Rhode Island/03/2017	Rhode Island Department of Health	Centers for Disease Control and Prevention
EPI970661	HA	United States	2017-Jan-04	EPI_ISL_257900	A/Washington/05/2017	Seattle & King County Public Health Lab	Centers for Disease Control and Prevention
EPI1004908	HA	Canada	2016-Dec-21	EPI_ISL_265225	A/Ontario/RV0173/2017	Ontario Agency for Health Protection and Promotion (OAHPP)	Public Health Agency of Canada (PHAC)	Bastien, N.; Grenkow, D.; Hart, L.; Normand, S.; Powell, A.; Li, Y.
EPI1004909	HA	Canada	2016-Dec-11	EPI_ISL_265226	A/Ontario/RV0174/2017	Ontario Agency for Health Protection and Promotion (OAHPP)	Public Health Agency of Canada (PHAC)	Bastien, N.; Grenkow, D.; Hart, L.; Normand, S.; Powell, A.; Li, Y.
EPI1004910	HA	Canada	2016-Dec-22	EPI_ISL_265227	A/Ontario/RV0176/2017	Ontario Agency for Health Protection and Promotion (OAHPP)	Public Health Agency of Canada (PHAC)	Bastien, N.; Grenkow, D.; Hart, L.; Normand, S.; Powell, A.; Li, Y.
EPI1004915	HA	Canada	2016-Dec-27	EPI_ISL_265232	A/Ontario/RV0160/2017	Ontario Agency for Health Protection and Promotion (OAHPP)	Public Health Agency of Canada (PHAC)	Bastien, N.; Grenkow, D.; Hart, L.; Normand, S.; Powell, A.; Li, Y.
EPI1004916	HA	Canada	2016-Dec-27	EPI_ISL_265233	A/Ontario/RV0169/2017	Ontario Agency for Health Protection and Promotion (OAHPP)	Public Health Agency of Canada (PHAC)	Bastien, N.; Grenkow, D.; Hart, L.; Normand, S.; Powell, A.; Li, Y.
EPI1004917	HA	Canada	2016-Dec-28	EPI_ISL_265234	A/Ontario/RV0165/2017	Ontario Agency for Health Protection and Promotion (OAHPP)	Public Health Agency of Canada (PHAC)	Bastien, N.; Grenkow, D.; Hart, L.; Normand, S.; Powell, A.; Li, Y.
EPI1004918	HA	Canada	2016-Dec-28	EPI_ISL_265235	A/Ontario/RV0206/2017		Public Health Agency of Canada (PHAC)	Bastien, N.; Grenkow, D.; Hart, L.; Normand, S.; Powell, A.; Li, Y.
EPI1004919	HA	Canada	2016-Dec-23	EPI_ISL_265236	A/Ontario/RV0208/2017		Public Health Agency of Canada (PHAC)	Bastien, N.; Grenkow, D.; Hart, L.; Normand, S.; Powell, A.; Li, Y.
EPI1004920	HA	Canada	2016-Dec-29	EPI_ISL_265237	A/Ontario/RV0211/2017		Public Health Agency of Canada (PHAC)	Bastien, N.; Grenkow, D.; Hart, L.; Normand, S.; Powell, A.; Li, Y.
EPI1004921	HA	Canada	2016-Dec-06	EPI_ISL_265238	A/Ontario/RV0214/2017		Public Health Agency of Canada (PHAC)	Bastien, N.; Grenkow, D.; Hart, L.; Normand, S.; Powell, A.; Li, Y.
EPI1004922	HA	Canada	2016-Dec-12	EPI_ISL_265239	A/Ontario/RV0216/2017		Public Health Agency of Canada (PHAC)	Bastien, N.; Grenkow, D.; Hart, L.; Normand, S.; Powell, A.; Li, Y.
EPI1004924	HA	Canada	2017-Jan-02	EPI_ISL_265240	A/Ontario/RV0217/2017		Public Health Agency of Canada (PHAC)	Bastien, N.; Grenkow, D.; Hart, L.; Normand, S.; Powell, A.; Li, Y.
EPI1004925	HA	Canada	2016-Dec-26	EPI_ISL_265241	A/Ontario/RV0218/2017		Public Health Agency of Canada (PHAC)	Bastien, N.; Grenkow, D.; Hart, L.; Normand, S.; Powell, A.; Li, Y.
EPI1004926	HA	Canada	2016-Dec-30	EPI_ISL_265242	A/Ontario/RV0219/2017		Public Health Agency of Canada (PHAC)	Bastien, N.; Grenkow, D.; Hart, L.; Normand, S.; Powell, A.; Li, Y.
EPI1004927	HA	Canada	2016-Dec-30	EPI_ISL_265243	A/Ontario/RV0220/2017		Public Health Agency of Canada (PHAC)	Bastien, N.; Grenkow, D.; Hart, L.; Normand, S.; Powell, A.; Li, Y.
EPI1004929	HA	Canada	2017-Jan-04	EPI_ISL_265244	A/Ontario/RV0221/2017		Public Health Agency of Canada (PHAC)	Bastien, N.; Grenkow, D.; Hart, L.; Normand, S.; Powell, A.; Li, Y.
EPI1004930	HA	Canada	2017-Jan-03	EPI_ISL_265245	A/Ontario/RV0222/2017		Public Health Agency of Canada (PHAC)	Bastien, N.; Grenkow, D.; Hart, L.; Normand, S.; Powell, A.; Li, Y.
EPI1004931	HA	Canada	2017-Jan-03	EPI_ISL_265246	A/Ontario/RV0223/2017		Public Health Agency of Canada (PHAC)	Bastien, N.; Grenkow, D.; Hart, L.; Normand, S.; Powell, A.; Li, Y.
EPI1004932	HA	Canada	2016-Dec-04	EPI_ISL_265247	A/Ontario/RV0224/2017		Public Health Agency of Canada (PHAC)	Bastien, N.; Grenkow, D.; Hart, L.; Normand, S.; Powell, A.; Li, Y.
EPI1004933	HA	Canada	2016-Dec-30	EPI_ISL_265248	A/Ontario/RV0225/2017		Public Health Agency of Canada (PHAC)	Bastien, N.; Grenkow, D.; Hart, L.; Normand, S.; Powell, A.; Li, Y.
EPI1004934	HA	Canada	2016-Dec-28	EPI_ISL_265249	A/Ontario/RV0226/2017		Public Health Agency of Canada (PHAC)	Bastien, N.; Grenkow, D.; Hart, L.; Normand, S.; Powell, A.; Li, Y.
EPI1004935	HA	Canada	2017-Jan-02	EPI_ISL_265250	A/Ontario/RV0227/2017		Public Health Agency of Canada (PHAC)	Bastien, N.; Grenkow, D.; Hart, L.; Normand, S.; Powell, A.; Li, Y.
EPI1004936	HA	Canada	2017-Jan-04	EPI_ISL_265251	A/Ontario/RV0228/2017		Public Health Agency of Canada (PHAC)	Bastien, N.; Grenkow, D.; Hart, L.; Normand, S.; Powell, A.; Li, Y.
EPI1004937	HA	Canada	2016-Dec-18	EPI_ISL_265252	A/Ontario/RV0229/2017		Public Health Agency of Canada (PHAC)	Bastien, N.; Grenkow, D.; Hart, L.; Normand, S.; Powell, A.; Li, Y.
EPI1004938	HA	Canada	2016-Dec-18	EPI_ISL_265253	A/Ontario/RV0230/2017		Public Health Agency of Canada (PHAC)	Bastien, N.; Grenkow, D.; Hart, L.; Normand, S.; Powell, A.; Li, Y.
EPI1004939	HA	Canada	2016-Dec-09	EPI_ISL_265254	A/Ontario/RV0231/2017		Public Health Agency of Canada (PHAC)	Bastien, N.; Grenkow, D.; Hart, L.; Normand, S.; Powell, A.; Li, Y.
EPI1004940	HA	Canada	2016-Dec-14	EPI_ISL_265255	A/Ontario/RV0232/2017		Public Health Agency of Canada (PHAC)	Bastien, N.; Grenkow, D.; Hart, L.; Normand, S.; Powell, A.; Li, Y.
EPI1004941	HA	Canada	2016-Dec-19	EPI_ISL_265256	A/Ontario/RV0233/2017		Public Health Agency of Canada (PHAC)	Bastien, N.; Grenkow, D.; Hart, L.; Normand, S.; Powell, A.; Li, Y.
EPI1004942	HA	Canada	2016-Dec-20	EPI_ISL_265257	A/Ontario/RV0234/2017		Public Health Agency of Canada (PHAC)	Bastien, N.; Grenkow, D.; Hart, L.; Normand, S.; Powell, A.; Li, Y.
EPI1004943	HA	Canada	2016-Dec-15	EPI_ISL_265258	A/Ontario/RV0236/2017		Public Health Agency of Canada (PHAC)	Bastien, N.; Grenkow, D.; Hart, L.; Normand, S.; Powell, A.; Li, Y.
EPI1004944	HA	Canada	2016-Dec-15	EPI_ISL_265259	A/Ontario/RV0237/2017		Public Health Agency of Canada (PHAC)	Bastien, N.; Grenkow, D.; Hart, L.; Normand, S.; Powell, A.; Li, Y.
EPI1004945	HA	Canada	2016-Dec-28	EPI_ISL_265260	A/Ontario/RV0241/2017		Public Health Agency of Canada (PHAC)	Bastien, N.; Grenkow, D.; Hart, L.; Normand, S.; Powell, A.; Li, Y.
EPI1004946	HA	Canada	2016-Dec-28	EPI_ISL_265261	A/Ontario/RV0242/2017		Public Health Agency of Canada (PHAC)	Bastien, N.; Grenkow, D.; Hart, L.; Normand, S.; Powell, A.; Li, Y.
EPI1004947	HA	Canada	2016-Dec-28	EPI_ISL_265262	A/Ontario/RV0243/2017		Public Health Agency of Canada (PHAC)	Bastien, N.; Grenkow, D.; Hart, L.; Normand, S.; Powell, A.; Li, Y.
EPI1004948	HA	Canada	2017-Jan-06	EPI_ISL_265263	A/Ontario/RV0338/2017		Public Health Agency of Canada (PHAC)	Bastien, N.; Grenkow, D.; Hart, L.; Normand, S.; Powell, A.; Li, Y.
EPI1004949	HA	Canada	2017-Jan-06	EPI_ISL_265264	A/Ontario/RV0339/2017		Public Health Agency of Canada (PHAC)	Bastien, N.; Grenkow, D.; Hart, L.; Normand, S.; Powell, A.; Li, Y.
EPI1004950	HA	Canada	2017-Jan-06	EPI_ISL_265265	A/Ontario/RV0340/2017		Public Health Agency of Canada (PHAC)	Bastien, N.; Grenkow, D.; Hart, L.; Normand, S.; Powell, A.; Li, Y.
EPI1004951	HA	Canada	2016-Dec-30	EPI_ISL_265266	A/Ontario/RV0342/2017		Public Health Agency of Canada (PHAC)	Bastien, N.; Grenkow, D.; Hart, L.; Normand, S.; Powell, A.; Li, Y.
EPI1004952	HA	Canada	2017-Jan-04	EPI_ISL_265267	A/Ontario/RV0344/2017		Public Health Agency of Canada (PHAC)	Bastien, N.; Grenkow, D.; Hart, L.; Normand, S.; Powell, A.; Li, Y.
EPI1004953	HA	Canada	2017-Jan-04	EPI_ISL_265268	A/Ontario/RV0345/2017		Public Health Agency of Canada (PHAC)	Bastien, N.; Grenkow, D.; Hart, L.; Normand, S.; Powell, A.; Li, Y.
EPI1004954	HA	Canada	2016-Dec-21	EPI_ISL_265269	A/Ontario/RV0363/2017	Ontario Agency for Health Protection and Promotion (OAHPP)	Public Health Agency of Canada (PHAC)	Bastien, N.; Grenkow, D.; Hart, L.; Normand, S.; Powell, A.; Li, Y.
EPI1004955	HA	Canada	2016-Dec-10	EPI_ISL_265270	A/Ontario/RV0364/2017	Ontario Agency for Health Protection and Promotion (OAHPP)	Public Health Agency of Canada (PHAC)	Bastien, N.; Grenkow, D.; Hart, L.; Normand, S.; Powell, A.; Li, Y.
EPI1004956	HA	Canada	2016-Dec-14	EPI_ISL_265271	A/Ontario/RV0365/2017	Ontario Agency for Health Protection and Promotion (OAHPP)	Public Health Agency of Canada (PHAC)	Bastien, N.; Grenkow, D.; Hart, L.; Normand, S.; Powell, A.; Li, Y.
EPI1004957	HA	Canada	2016-Dec-18	EPI_ISL_265272	A/Ontario/RV0366/2017	Ontario Agency for Health Protection and Promotion (OAHPP)	Public Health Agency of Canada (PHAC)	Bastien, N.; Grenkow, D.; Hart, L.; Normand, S.; Powell, A.; Li, Y.
EPI1004958	HA	Canada	2016-Dec-16	EPI_ISL_265273	A/Ontario/RV0367/2017	Ontario Agency for Health Protection and Promotion (OAHPP)	Public Health Agency of Canada (PHAC)	Bastien, N.; Grenkow, D.; Hart, L.; Normand, S.; Powell, A.; Li, Y.
EPI1004959	HA	Canada	2016-Dec-19	EPI_ISL_265274	A/Ontario/RV0368/2017	Ontario Agency for Health Protection and Promotion (OAHPP)	Public Health Agency of Canada (PHAC)	Bastien, N.; Grenkow, D.; Hart, L.; Normand, S.; Powell, A.; Li, Y.
EPI1004960	HA	Canada	2016-Dec-17	EPI_ISL_265275	A/Ontario/RV0369/2017	Ontario Agency for Health Protection and Promotion (OAHPP)	Public Health Agency of Canada (PHAC)	Bastien, N.; Grenkow, D.; Hart, L.; Normand, S.; Powell, A.; Li, Y.
EPI1004961	HA	Canada	2016-Dec-18	EPI_ISL_265276	A/Ontario/RV0370/2017	Ontario Agency for Health Protection and Promotion (OAHPP)	Public Health Agency of Canada (PHAC)	Bastien, N.; Grenkow, D.; Hart, L.; Normand, S.; Powell, A.; Li, Y.
EPI1004962	HA	Canada	2016-Dec-20	EPI_ISL_265277	A/Ontario/RV0371/2017	Ontario Agency for Health Protection and Promotion (OAHPP)	Public Health Agency of Canada (PHAC)	Bastien, N.; Grenkow, D.; Hart, L.; Normand, S.; Powell, A.; Li, Y.
EPI1004963	HA	Canada	2016-Dec-18	EPI_ISL_265278	A/Ontario/RV0372/2017	Ontario Agency for Health Protection and Promotion (OAHPP)	Public Health Agency of Canada (PHAC)	Bastien, N.; Grenkow, D.; Hart, L.; Normand, S.; Powell, A.; Li, Y.
EPI1004964	HA	Canada	2016-Dec-19	EPI_ISL_265279	A/Ontario/RV0373/2017	Ontario Agency for Health Protection and Promotion (OAHPP)	Public Health Agency of Canada (PHAC)	Bastien, N.; Grenkow, D.; Hart, L.; Normand, S.; Powell, A.; Li, Y.
EPI1004965	HA	Canada	2016-Dec-22	EPI_ISL_265280	A/Ontario/RV0374/2017	Ontario Agency for Health Protection and Promotion (OAHPP)	Public Health Agency of Canada (PHAC)	Bastien, N.; Grenkow, D.; Hart, L.; Normand, S.; Powell, A.; Li, Y.
EPI1004966	HA	Canada	2016-Dec-21	EPI_ISL_265281	A/Ontario/RV0375/2017	Ontario Agency for Health Protection and Promotion (OAHPP)	Public Health Agency of Canada (PHAC)	Bastien, N.; Grenkow, D.; Hart, L.; Normand, S.; Powell, A.; Li, Y.
EPI1004967	HA	Canada	2016-Dec-22	EPI_ISL_265282	A/Ontario/RV0376/2017	Ontario Agency for Health Protection and Promotion (OAHPP)	Public Health Agency of Canada (PHAC)	Bastien, N.; Grenkow, D.; Hart, L.; Normand, S.; Powell, A.; Li, Y.
EPI1004968	HA	Canada	2016-Dec-22	EPI_ISL_265283	A/Ontario/RV0377/2017	Ontario Agency for Health Protection and Promotion (OAHPP)	Public Health Agency of Canada (PHAC)	Bastien, N.; Grenkow, D.; Hart, L.; Normand, S.; Powell, A.; Li, Y.
EPI1004969	HA	Canada	2016-Dec-22	EPI_ISL_265284	A/Ontario/RV0378/2017	Ontario Agency for Health Protection and Promotion (OAHPP)	Public Health Agency of Canada (PHAC)	Bastien, N.; Grenkow, D.; Hart, L.; Normand, S.; Powell, A.; Li, Y.
EPI1004970	HA	Canada	2016-Dec-23	EPI_ISL_265285	A/Ontario/RV0379/2017	Ontario Agency for Health Protection and Promotion (OAHPP)	Public Health Agency of Canada (PHAC)	Bastien, N.; Grenkow, D.; Hart, L.; Normand, S.; Powell, A.; Li, Y.
EPI1004971	HA	Canada	2016-Dec-22	EPI_ISL_265286	A/Ontario/RV0380/2017	Ontario Agency for Health Protection and Promotion (OAHPP)	Public Health Agency of Canada (PHAC)	Bastien, N.; Grenkow, D.; Hart, L.; Normand, S.; Powell, A.; Li, Y.
EPI1004972	HA	Canada	2016-Dec-28	EPI_ISL_265287	A/Ontario/RV0381/2017	Ontario Agency for Health Protection and Promotion (OAHPP)	Public Health Agency of Canada (PHAC)	Bastien, N.; Grenkow, D.; Hart, L.; Normand, S.; Powell, A.; Li, Y.
EPI1004973	HA	Canada	2016-Dec-26	EPI_ISL_265288	A/Ontario/RV0382/2017	Ontario Agency for Health Protection and Promotion (OAHPP)	Public Health Agency of Canada (PHAC)	Bastien, N.; Grenkow, D.; Hart, L.; Normand, S.; Powell, A.; Li, Y.
EPI1004974	HA	Canada	2016-Dec-26	EPI_ISL_265289	A/Ontario/RV0383/2017	Ontario Agency for Health Protection and Promotion (OAHPP)	Public Health Agency of Canada (PHAC)	Bastien, N.; Grenkow, D.; Hart, L.; Normand, S.; Powell, A.; Li, Y.
EPI1004975	HA	Canada	2016-Dec-24	EPI_ISL_265290	A/Ontario/RV0384/2017	Ontario Agency for Health Protection and Promotion (OAHPP)	Public Health Agency of Canada (PHAC)	Bastien, N.; Grenkow, D.; Hart, L.; Normand, S.; Powell, A.; Li, Y.
EPI1004976	HA	Canada	2016-Dec-25	EPI_ISL_265291	A/Ontario/RV0385/2017	Ontario Agency for Health Protection and Promotion (OAHPP)	Public Health Agency of Canada (PHAC)	Bastien, N.; Grenkow, D.; Hart, L.; Normand, S.; Powell, A.; Li, Y.
EPI1004977	HA	Canada	2016-Dec-25	EPI_ISL_265292	A/Ontario/RV0386/2017	Ontario Agency for Health Protection and Promotion (OAHPP)	Public Health Agency of Canada (PHAC)	Bastien, N.; Grenkow, D.; Hart, L.; Normand, S.; Powell, A.; Li, Y.
EPI1004978	HA	Canada	2016-Dec-24	EPI_ISL_265293	A/Ontario/RV0387/2017	Ontario Agency for Health Protection and Promotion (OAHPP)	Public Health Agency of Canada (PHAC)	Bastien, N.; Grenkow, D.; Hart, L.; Normand, S.; Powell, A.; Li, Y.
EPI1004979	HA	Canada	2016-Dec-24	EPI_ISL_265294	A/Ontario/RV0388/2017	Ontario Agency for Health Protection and Promotion (OAHPP)	Public Health Agency of Canada (PHAC)	Bastien, N.; Grenkow, D.; Hart, L.; Normand, S.; Powell, A.; Li, Y.
EPI1004980	HA	Canada	2016-Dec-23	EPI_ISL_265295	A/Ontario/RV0389/2017	Ontario Agency for Health Protection and Promotion (OAHPP)	Public Health Agency of Canada (PHAC)	Bastien, N.; Grenkow, D.; Hart, L.; Normand, S.; Powell, A.; Li, Y.
EPI1004981	HA	Canada	2016-Dec-16	EPI_ISL_265296	A/Ontario/RV0390/2017	Ontario Agency for Health Protection and Promotion (OAHPP)	Public Health Agency of Canada (PHAC)	Bastien, N.; Grenkow, D.; Hart, L.; Normand, S.; Powell, A.; Li, Y.
EPI1004982	HA	Canada	2016-Dec-28	EPI_ISL_265297	A/Ontario/RV0391/2017	Ontario Agency for Health Protection and Promotion (OAHPP)	Public Health Agency of Canada (PHAC)	Bastien, N.; Grenkow, D.; Hart, L.; Normand, S.; Powell, A.; Li, Y.
EPI1004983	HA	Canada	2016-Dec-24	EPI_ISL_265298	A/Ontario/RV0392/2017	Ontario Agency for Health Protection and Promotion (OAHPP)	Public Health Agency of Canada (PHAC)	Bastien, N.; Grenkow, D.; Hart, L.; Normand, S.; Powell, A.; Li, Y.
EPI1004984	HA	Canada	2016-Dec-26	EPI_ISL_265299	A/Ontario/RV0393/2017	Ontario Agency for Health Protection and Promotion (OAHPP)	Public Health Agency of Canada (PHAC)	Bastien, N.; Grenkow, D.; Hart, L.; Normand, S.; Powell, A.; Li, Y.
EPI1004985	HA	Canada	2016-Dec-27	EPI_ISL_265300	A/Ontario/RV0394/2017	Ontario Agency for Health Protection and Promotion (OAHPP)	Public Health Agency of Canada (PHAC)	Bastien, N.; Grenkow, D.; Hart, L.; Normand, S.; Powell, A.; Li, Y.
EPI1004986	HA	Canada	2016-Dec-18	EPI_ISL_265301	A/Ontario/RV0395/2017	Ontario Agency for Health Protection and Promotion (OAHPP)	Public Health Agency of Canada (PHAC)	Bastien, N.; Grenkow, D.; Hart, L.; Normand, S.; Powell, A.; Li, Y.
EPI1004987	HA	Canada	2016-Dec-26	EPI_ISL_265302	A/Ontario/RV0396/2017	Ontario Agency for Health Protection and Promotion (OAHPP)	Public Health Agency of Canada (PHAC)	Bastien, N.; Grenkow, D.; Hart, L.; Normand, S.; Powell, A.; Li, Y.
EPI1004988	HA	Canada	2016-Dec-23	EPI_ISL_265303	A/Ontario/RV0397/2017	Ontario Agency for Health Protection and Promotion (OAHPP)	Public Health Agency of Canada (PHAC)	Bastien, N.; Grenkow, D.; Hart, L.; Normand, S.; Powell, A.; Li, Y.
EPI1004989	HA	Canada	2016-Dec-27	EPI_ISL_265304	A/Ontario/RV0398/2017	Ontario Agency for Health Protection and Promotion (OAHPP)	Public Health Agency of Canada (PHAC)	Bastien, N.; Grenkow, D.; Hart, L.; Normand, S.; Powell, A.; Li, Y.
EPI1004990	HA	Canada	2016-Dec-24	EPI_ISL_265305	A/Ontario/RV0399/2017	Ontario Agency for Health Protection and Promotion (OAHPP)	Public Health Agency of Canada (PHAC)	Bastien, N.; Grenkow, D.; Hart, L.; Normand, S.; Powell, A.; Li, Y.
EPI1004991	HA	Canada	2016-Dec-27	EPI_ISL_265306	A/Ontario/RV0400/2017	Ontario Agency for Health Protection and Promotion (OAHPP)	Public Health Agency of Canada (PHAC)	Bastien, N.; Grenkow, D.; Hart, L.; Normand, S.; Powell, A.; Li, Y.
EPI1004992	HA	Canada	2016-Dec-26	EPI_ISL_265307	A/Ontario/RV0401/2017	Ontario Agency for Health Protection and Promotion (OAHPP)	Public Health Agency of Canada (PHAC)	Bastien, N.; Grenkow, D.; Hart, L.; Normand, S.; Powell, A.; Li, Y.
EPI1004993	HA	Canada	2016-Dec-27	EPI_ISL_265308	A/Ontario/RV0402/2017	Ontario Agency for Health Protection and Promotion (OAHPP)	Public Health Agency of Canada (PHAC)	Bastien, N.; Grenkow, D.; Hart, L.; Normand, S.; Powell, A.; Li, Y.
EPI1004994	HA	Canada	2016-Dec-28	EPI_ISL_265309	A/Ontario/RV0416/2017	Ontario Agency for Health Protection and Promotion (OAHPP)	Public Health Agency of Canada (PHAC)	Bastien, N.; Grenkow, D.; Hart, L.; Normand, S.; Powell, A.; Li, Y.
EPI1004995	HA	Canada	2016-Dec-28	EPI_ISL_265310	A/Ontario/RV0417/2017	Ontario Agency for Health Protection and Promotion (OAHPP)	Public Health Agency of Canada (PHAC)	Bastien, N.; Grenkow, D.; Hart, L.; Normand, S.; Powell, A.; Li, Y.
EPI1004996	HA	Canada	2016-Dec-28	EPI_ISL_265311	A/Ontario/RV0418/2017	Ontario Agency for Health Protection and Promotion (OAHPP)	Public Health Agency of Canada (PHAC)	Bastien, N.; Grenkow, D.; Hart, L.; Normand, S.; Powell, A.; Li, Y.
EPI1004997	HA	Canada	2016-Dec-28	EPI_ISL_265312	A/Ontario/RV0419/2017	Ontario Agency for Health Protection and Promotion (OAHPP)	Public Health Agency of Canada (PHAC)	Bastien, N.; Grenkow, D.; Hart, L.; Normand, S.; Powell, A.; Li, Y.
EPI1004998	HA	Canada	2016-Dec-28	EPI_ISL_265313	A/Ontario/RV0420/2017	Ontario Agency for Health Protection and Promotion (OAHPP)	Public Health Agency of Canada (PHAC)	Bastien, N.; Grenkow, D.; Hart, L.; Normand, S.; Powell, A.; Li, Y.
EPI1004999	HA	Canada	2016-Dec-24	EPI_ISL_265314	A/Ontario/RV0421/2017	Ontario Agency for Health Protection and Promotion (OAHPP)	Public Health Agency of Canada (PHAC)	Bastien, N.; Grenkow, D.; Hart, L.; Normand, S.; Powell, A.; Li, Y.
EPI1005000	HA	Canada	2016-Dec-26	EPI_ISL_265315	A/Ontario/RV0422/2017	Ontario Agency for Health Protection and Promotion (OAHPP)	Public Health Agency of Canada (PHAC)	Bastien, N.; Grenkow, D.; Hart, L.; Normand, S.; Powell, A.; Li, Y.
EPI1005001	HA	Canada	2016-Dec-20	EPI_ISL_265316	A/Ontario/RV0423/2017	Ontario Agency for Health Protection and Promotion (OAHPP)	Public Health Agency of Canada (PHAC)	Bastien, N.; Grenkow, D.; Hart, L.; Normand, S.; Powell, A.; Li, Y.
EPI1005002	HA	Canada	2016-Dec-20	EPI_ISL_265317	A/Ontario/RV0424/2017	Ontario Agency for Health Protection and Promotion (OAHPP)	Public Health Agency of Canada (PHAC)	Bastien, N.; Grenkow, D.; Hart, L.; Normand, S.; Powell, A.; Li, Y.
EPI1005003	HA	Canada	2016-Dec-21	EPI_ISL_265318	A/Ontario/RV0425/2017	Ontario Agency for Health Protection and Promotion (OAHPP)	Public Health Agency of Canada (PHAC)	Bastien, N.; Grenkow, D.; Hart, L.; Normand, S.; Powell, A.; Li, Y.
EPI1005004	HA	Canada	2016-Dec-27	EPI_ISL_265319	A/Ontario/RV0426/2017	Ontario Agency for Health Protection and Promotion (OAHPP)	Public Health Agency of Canada (PHAC)	Bastien, N.; Grenkow, D.; Hart, L.; Normand, S.; Powell, A.; Li, Y.
EPI1005005	HA	Canada	2016-Dec-28	EPI_ISL_265320	A/Ontario/RV0427/2017	Ontario Agency for Health Protection and Promotion (OAHPP)	Public Health Agency of Canada (PHAC)	Bastien, N.; Grenkow, D.; Hart, L.; Normand, S.; Powell, A.; Li, Y.
EPI1005006	HA	Canada	2016-Dec-29	EPI_ISL_265321	A/Ontario/RV0428/2017	Ontario Agency for Health Protection and Promotion (OAHPP)	Public Health Agency of Canada (PHAC)	Bastien, N.; Grenkow, D.; Hart, L.; Normand, S.; Powell, A.; Li, Y.
EPI1005007	HA	Canada	2016-Dec-29	EPI_ISL_265322	A/Ontario/RV0429/2017	Ontario Agency for Health Protection and Promotion (OAHPP)	Public Health Agency of Canada (PHAC)	Bastien, N.; Grenkow, D.; Hart, L.; Normand, S.; Powell, A.; Li, Y.
EPI1005008	HA	Canada	2016-Dec-29	EPI_ISL_265323	A/Ontario/RV0430/2017	Ontario Agency for Health Protection and Promotion (OAHPP)	Public Health Agency of Canada (PHAC)	Bastien, N.; Grenkow, D.; Hart, L.; Normand, S.; Powell, A.; Li, Y.
EPI1005009	HA	Canada	2016-Dec-08	EPI_ISL_265324	A/Ontario/RV0431/2017	Ontario Agency for Health Protection and Promotion (OAHPP)	Public Health Agency of Canada (PHAC)	Bastien, N.; Grenkow, D.; Hart, L.; Normand, S.; Powell, A.; Li, Y.
EPI1005010	HA	Canada	2016-Dec-18	EPI_ISL_265325	A/Ontario/RV0432/2017	Ontario Agency for Health Protection and Promotion (OAHPP)	Public Health Agency of Canada (PHAC)	Bastien, N.; Grenkow, D.; Hart, L.; Normand, S.; Powell, A.; Li, Y.
EPI1005011	HA	Canada	2016-Dec-22	EPI_ISL_265326	A/Ontario/RV0433/2017	Ontario Agency for Health Protection and Promotion (OAHPP)	Public Health Agency of Canada (PHAC)	Bastien, N.; Grenkow, D.; Hart, L.; Normand, S.; Powell, A.; Li, Y.
EPI1005012	HA	Canada	2016-Dec-27	EPI_ISL_265327	A/Ontario/RV0435/2017	Ontario Agency for Health Protection and Promotion (OAHPP)	Public Health Agency of Canada (PHAC)	Bastien, N.; Grenkow, D.; Hart, L.; Normand, S.; Powell, A.; Li, Y.
EPI1005013	HA	Canada	2016-Dec-28	EPI_ISL_265328	A/Ontario/RV0436/2017	Ontario Agency for Health Protection and Promotion (OAHPP)	Public Health Agency of Canada (PHAC)	Bastien, N.; Grenkow, D.; Hart, L.; Normand, S.; Powell, A.; Li, Y.
EPI1005014	HA	Canada	2016-Dec-28	EPI_ISL_265329	A/Ontario/RV0437/2017	Ontario Agency for Health Protection and Promotion (OAHPP)	Public Health Agency of Canada (PHAC)	Bastien, N.; Grenkow, D.; Hart, L.; Normand, S.; Powell, A.; Li, Y.
EPI1005015	HA	Canada	2016-Dec-28	EPI_ISL_265330	A/Ontario/RV0438/2017	Ontario Agency for Health Protection and Promotion (OAHPP)	Public Health Agency of Canada (PHAC)	Bastien, N.; Grenkow, D.; Hart, L.; Normand, S.; Powell, A.; Li, Y.
EPI1005016	HA	Canada	2016-Dec-29	EPI_ISL_265331	A/Ontario/RV0439/2017	Ontario Agency for Health Protection and Promotion (OAHPP)	Public Health Agency of Canada (PHAC)	Bastien, N.; Grenkow, D.; Hart, L.; Normand, S.; Powell, A.; Li, Y.
EPI1005017	HA	Canada	2016-Dec-29	EPI_ISL_265332	A/Ontario/RV0440/2017	Ontario Agency for Health Protection and Promotion (OAHPP)	Public Health Agency of Canada (PHAC)	Bastien, N.; Grenkow, D.; Hart, L.; Normand, S.; Powell, A.; Li, Y.
EPI1005020	HA	Canada	2017-Jan-03	EPI_ISL_265334	A/Ontario/RV0442/2017	Ontario Agency for Health Protection and Promotion (OAHPP)	Public Health Agency of Canada (PHAC)	Bastien, N.; Grenkow, D.; Hart, L.; Normand, S.; Powell, A.; Li, Y.
EPI1005021	HA	Canada	2017-Jan-04	EPI_ISL_265335	A/Ontario/RV0443/2017	Ontario Agency for Health Protection and Promotion (OAHPP)	Public Health Agency of Canada (PHAC)	Bastien, N.; Grenkow, D.; Hart, L.; Normand, S.; Powell, A.; Li, Y.
EPI1005022	HA	Canada	2016-Dec-30	EPI_ISL_265336	A/Ontario/RV0444/2017	Ontario Agency for Health Protection and Promotion (OAHPP)	Public Health Agency of Canada (PHAC)	Bastien, N.; Grenkow, D.; Hart, L.; Normand, S.; Powell, A.; Li, Y.
EPI1005023	HA	Canada	2017-Jan-04	EPI_ISL_265337	A/Ontario/RV0445/2017	Ontario Agency for Health Protection and Promotion (OAHPP)	Public Health Agency of Canada (PHAC)	Bastien, N.; Grenkow, D.; Hart, L.; Normand, S.; Powell, A.; Li, Y.
EPI1005024	HA	Canada	2017-Jan-06	EPI_ISL_265338	A/Ontario/RV0446/2017	Ontario Agency for Health Protection and Promotion (OAHPP)	Public Health Agency of Canada (PHAC)	Bastien, N.; Grenkow, D.; Hart, L.; Normand, S.; Powell, A.; Li, Y.
EPI1005025	HA	Canada	2017-Jan-09	EPI_ISL_265339	A/Ontario/RV0447/2017	Ontario Agency for Health Protection and Promotion (OAHPP)	Public Health Agency of Canada (PHAC)	Bastien, N.; Grenkow, D.; Hart, L.; Normand, S.; Powell, A.; Li, Y.
EPI1005026	HA	Canada	2017-Jan-09	EPI_ISL_265340	A/Ontario/RV0448/2017	Ontario Agency for Health Protection and Promotion (OAHPP)	Public Health Agency of Canada (PHAC)	Bastien, N.; Grenkow, D.; Hart, L.; Normand, S.; Powell, A.; Li, Y.
EPI1005027	HA	Canada	2016-Dec-26	EPI_ISL_265341	A/Ontario/RV0449/2017	Ontario Agency for Health Protection and Promotion (OAHPP)	Public Health Agency of Canada (PHAC)	Bastien, N.; Grenkow, D.; Hart, L.; Normand, S.; Powell, A.; Li, Y.
EPI1005028	HA	Canada	2017-Jan-01	EPI_ISL_265342	A/Ontario/RV0450/2017	Ontario Agency for Health Protection and Promotion (OAHPP)	Public Health Agency of Canada (PHAC)	Bastien, N.; Grenkow, D.; Hart, L.; Normand, S.; Powell, A.; Li, Y.
EPI1005029	HA	Canada	2016-Dec-30	EPI_ISL_265343	A/Ontario/RV0451/2017	Ontario Agency for Health Protection and Promotion (OAHPP)	Public Health Agency of Canada (PHAC)	Bastien, N.; Grenkow, D.; Hart, L.; Normand, S.; Powell, A.; Li, Y.
EPI1005030	HA	Canada	2017-Jan-04	EPI_ISL_265344	A/Ontario/RV0452/2017	Ontario Agency for Health Protection and Promotion (OAHPP)	Public Health Agency of Canada (PHAC)	Bastien, N.; Grenkow, D.; Hart, L.; Normand, S.; Powell, A.; Li, Y.
EPI1005031	HA	Canada	2017-Jan-03	EPI_ISL_265345	A/Ontario/RV0453/2017	Ontario Agency for Health Protection and Promotion (OAHPP)	Public Health Agency of Canada (PHAC)	Bastien, N.; Grenkow, D.; Hart, L.; Normand, S.; Powell, A.; Li, Y.
EPI1005032	HA	Canada	2017-Jan-05	EPI_ISL_265346	A/Ontario/RV0454/2017	Ontario Agency for Health Protection and Promotion (OAHPP)	Public Health Agency of Canada (PHAC)	Bastien, N.; Grenkow, D.; Hart, L.; Normand, S.; Powell, A.; Li, Y.
EPI1005033	HA	Canada	2017-Jan-06	EPI_ISL_265347	A/Ontario/RV0455/2017	Ontario Agency for Health Protection and Promotion (OAHPP)	Public Health Agency of Canada (PHAC)	Bastien, N.; Grenkow, D.; Hart, L.; Normand, S.; Powell, A.; Li, Y.
EPI1005034	HA	Canada	2016-Dec-24	EPI_ISL_265348	A/Ontario/RV0483/2017	Ontario Agency for Health Protection and Promotion (OAHPP)	Public Health Agency of Canada (PHAC)	Bastien, N.; Grenkow, D.; Hart, L.; Normand, S.; Powell, A.; Li, Y.
EPI1005035	HA	Canada	2016-Dec-26	EPI_ISL_265349	A/Ontario/RV0484/2017	Ontario Agency for Health Protection and Promotion (OAHPP)	Public Health Agency of Canada (PHAC)	Bastien, N.; Grenkow, D.; Hart, L.; Normand, S.; Powell, A.; Li, Y.
EPI1005036	HA	Canada	2016-Dec-26	EPI_ISL_265350	A/Ontario/RV0485/2017	Ontario Agency for Health Protection and Promotion (OAHPP)	Public Health Agency of Canada (PHAC)	Bastien, N.; Grenkow, D.; Hart, L.; Normand, S.; Powell, A.; Li, Y.
EPI1005037	HA	Canada	2016-Dec-28	EPI_ISL_265351	A/Ontario/RV0486/2017	Ontario Agency for Health Protection and Promotion (OAHPP)	Public Health Agency of Canada (PHAC)	Bastien, N.; Grenkow, D.; Hart, L.; Normand, S.; Powell, A.; Li, Y.
EPI1005038	HA	Canada	2016-Dec-28	EPI_ISL_265352	A/Ontario/RV0487/2017	Ontario Agency for Health Protection and Promotion (OAHPP)	Public Health Agency of Canada (PHAC)	Bastien, N.; Grenkow, D.; Hart, L.; Normand, S.; Powell, A.; Li, Y.
EPI1005039	HA	Canada	2016-Dec-28	EPI_ISL_265353	A/Ontario/RV0488/2017	Ontario Agency for Health Protection and Promotion (OAHPP)	Public Health Agency of Canada (PHAC)	Bastien, N.; Grenkow, D.; Hart, L.; Normand, S.; Powell, A.; Li, Y.
EPI1005040	HA	Canada	2016-Dec-26	EPI_ISL_265354	A/Ontario/RV0489/2017	Ontario Agency for Health Protection and Promotion (OAHPP)	Public Health Agency of Canada (PHAC)	Bastien, N.; Grenkow, D.; Hart, L.; Normand, S.; Powell, A.; Li, Y.
EPI1005041	HA	Canada	2016-Dec-23	EPI_ISL_265355	A/Ontario/RV0490/2017	Ontario Agency for Health Protection and Promotion (OAHPP)	Public Health Agency of Canada (PHAC)	Bastien, N.; Grenkow, D.; Hart, L.; Normand, S.; Powell, A.; Li, Y.
EPI1005042	HA	Canada	2016-Dec-20	EPI_ISL_265356	A/Ontario/RV0491/2017	Ontario Agency for Health Protection and Promotion (OAHPP)	Public Health Agency of Canada (PHAC)	Bastien, N.; Grenkow, D.; Hart, L.; Normand, S.; Powell, A.; Li, Y.
EPI1005043	HA	Canada	2016-Dec-24	EPI_ISL_265357	A/Ontario/RV0492/2017	Ontario Agency for Health Protection and Promotion (OAHPP)	Public Health Agency of Canada (PHAC)	Bastien, N.; Grenkow, D.; Hart, L.; Normand, S.; Powell, A.; Li, Y.
EPI1005044	HA	Canada	2016-Dec-28	EPI_ISL_265358	A/Ontario/RV0493/2017	Ontario Agency for Health Protection and Promotion (OAHPP)	Public Health Agency of Canada (PHAC)	Bastien, N.; Grenkow, D.; Hart, L.; Normand, S.; Powell, A.; Li, Y.
EPI1005045	HA	Canada	2016-Dec-27	EPI_ISL_265359	A/Ontario/RV0494/2017	Ontario Agency for Health Protection and Promotion (OAHPP)	Public Health Agency of Canada (PHAC)	Bastien, N.; Grenkow, D.; Hart, L.; Normand, S.; Powell, A.; Li, Y.
EPI1005046	HA	Canada	2016-Dec-28	EPI_ISL_265360	A/Ontario/RV0495/2017	Ontario Agency for Health Protection and Promotion (OAHPP)	Public Health Agency of Canada (PHAC)	Bastien, N.; Grenkow, D.; Hart, L.; Normand, S.; Powell, A.; Li, Y.
EPI1005047	HA	Canada	2016-Dec-30	EPI_ISL_265361	A/Ontario/RV0496/2017	Ontario Agency for Health Protection and Promotion (OAHPP)	Public Health Agency of Canada (PHAC)	Bastien, N.; Grenkow, D.; Hart, L.; Normand, S.; Powell, A.; Li, Y.
EPI1005048	HA	Canada	2016-Dec-29	EPI_ISL_265362	A/Ontario/RV0497/2017	Ontario Agency for Health Protection and Promotion (OAHPP)	Public Health Agency of Canada (PHAC)	Bastien, N.; Grenkow, D.; Hart, L.; Normand, S.; Powell, A.; Li, Y.
EPI1005049	HA	Canada	2016-Dec-28	EPI_ISL_265363	A/Ontario/RV0498/2017	Ontario Agency for Health Protection and Promotion (OAHPP)	Public Health Agency of Canada (PHAC)	Bastien, N.; Grenkow, D.; Hart, L.; Normand, S.; Powell, A.; Li, Y.
EPI1005050	HA	Canada	2016-Dec-27	EPI_ISL_265364	A/Ontario/RV0499/2017	Ontario Agency for Health Protection and Promotion (OAHPP)	Public Health Agency of Canada (PHAC)	Bastien, N.; Grenkow, D.; Hart, L.; Normand, S.; Powell, A.; Li, Y.
EPI1005051	HA	Canada	2016-Dec-27	EPI_ISL_265365	A/Ontario/RV0500/2017	Ontario Agency for Health Protection and Promotion (OAHPP)	Public Health Agency of Canada (PHAC)	Bastien, N.; Grenkow, D.; Hart, L.; Normand, S.; Powell, A.; Li, Y.
EPI1005052	HA	Canada	2016-Dec-27	EPI_ISL_265366	A/Ontario/RV0501/2017	Ontario Agency for Health Protection and Promotion (OAHPP)	Public Health Agency of Canada (PHAC)	Bastien, N.; Grenkow, D.; Hart, L.; Normand, S.; Powell, A.; Li, Y.
EPI1005053	HA	Canada	2016-Dec-26	EPI_ISL_265367	A/Ontario/RV0502/2017	Ontario Agency for Health Protection and Promotion (OAHPP)	Public Health Agency of Canada (PHAC)	Bastien, N.; Grenkow, D.; Hart, L.; Normand, S.; Powell, A.; Li, Y.
EPI1005054	HA	Canada	2016-Dec-28	EPI_ISL_265368	A/Ontario/RV0503/2017	Ontario Agency for Health Protection and Promotion (OAHPP)	Public Health Agency of Canada (PHAC)	Bastien, N.; Grenkow, D.; Hart, L.; Normand, S.; Powell, A.; Li, Y.
EPI1005055	HA	Canada	2016-Dec-20	EPI_ISL_265369	A/Ontario/RV0504/2017	Ontario Agency for Health Protection and Promotion (OAHPP)	Public Health Agency of Canada (PHAC)	Bastien, N.; Grenkow, D.; Hart, L.; Normand, S.; Powell, A.; Li, Y.
EPI1005056	HA	Canada	2016-Dec-28	EPI_ISL_265370	A/Ontario/RV0505/2017	Ontario Agency for Health Protection and Promotion (OAHPP)	Public Health Agency of Canada (PHAC)	Bastien, N.; Grenkow, D.; Hart, L.; Normand, S.; Powell, A.; Li, Y.
EPI1005057	HA	Canada	2016-Dec-28	EPI_ISL_265371	A/Ontario/RV0506/2017	Ontario Agency for Health Protection and Promotion (OAHPP)	Public Health Agency of Canada (PHAC)	Bastien, N.; Grenkow, D.; Hart, L.; Normand, S.; Powell, A.; Li, Y.
EPI1005058	HA	Canada	2016-Dec-23	EPI_ISL_265372	A/Ontario/RV0507/2017	Ontario Agency for Health Protection and Promotion (OAHPP)	Public Health Agency of Canada (PHAC)	Bastien, N.; Grenkow, D.; Hart, L.; Normand, S.; Powell, A.; Li, Y.
EPI1005059	HA	Canada	2016-Dec-24	EPI_ISL_265373	A/Ontario/RV0508/2017	Ontario Agency for Health Protection and Promotion (OAHPP)	Public Health Agency of Canada (PHAC)	Bastien, N.; Grenkow, D.; Hart, L.; Normand, S.; Powell, A.; Li, Y.
EPI1005060	HA	Canada	2016-Dec-22	EPI_ISL_265374	A/Ontario/RV0509/2017	Ontario Agency for Health Protection and Promotion (OAHPP)	Public Health Agency of Canada (PHAC)	Bastien, N.; Grenkow, D.; Hart, L.; Normand, S.; Powell, A.; Li, Y.
EPI1005061	HA	Canada	2016-Dec-21	EPI_ISL_265375	A/Ontario/RV0510/2017	Ontario Agency for Health Protection and Promotion (OAHPP)	Public Health Agency of Canada (PHAC)	Bastien, N.; Grenkow, D.; Hart, L.; Normand, S.; Powell, A.; Li, Y.
EPI1005062	HA	Canada	2016-Dec-10	EPI_ISL_265376	A/Ontario/RV0511/2017	Ontario Agency for Health Protection and Promotion (OAHPP)	Public Health Agency of Canada (PHAC)	Bastien, N.; Grenkow, D.; Hart, L.; Normand, S.; Powell, A.; Li, Y.
EPI1005063	HA	Canada	2016-Dec-22	EPI_ISL_265377	A/Ontario/RV0512/2017	Ontario Agency for Health Protection and Promotion (OAHPP)	Public Health Agency of Canada (PHAC)	Bastien, N.; Grenkow, D.; Hart, L.; Normand, S.; Powell, A.; Li, Y.
EPI1005064	HA	Canada	2016-Dec-30	EPI_ISL_265378	A/Ontario/RV0513/2017	Ontario Agency for Health Protection and Promotion (OAHPP)	Public Health Agency of Canada (PHAC)	Bastien, N.; Grenkow, D.; Hart, L.; Normand, S.; Powell, A.; Li, Y.
EPI1005065	HA	Canada	2016-Dec-27	EPI_ISL_265379	A/Ontario/RV0434/2017	Ontario Agency for Health Protection and Promotion (OAHPP)	Public Health Agency of Canada (PHAC)	Bastien, N.; Grenkow, D.; Hart, L.; Normand, S.; Powell, A.; Li, Y.
EPI1005066	HA	Canada	2017-Jan-06	EPI_ISL_265380	A/Ontario/RV0461/2017		Public Health Agency of Canada (PHAC)	Bastien, N.; Grenkow, D.; Hart, L.; Normand, S.; Powell, A.; Li, Y.
EPI1005067	HA	Canada	2017-Jan-05	EPI_ISL_265381	A/Ontario/RV0462/2017		Public Health Agency of Canada (PHAC)	Bastien, N.; Grenkow, D.; Hart, L.; Normand, S.; Powell, A.; Li, Y.
EPI1005068	HA	Canada	2016-Dec-29	EPI_ISL_265382	A/Ontario/RV0514/2017	Ontario Agency for Health Protection and Promotion (OAHPP)	Public Health Agency of Canada (PHAC)	Bastien, N.; Grenkow, D.; Hart, L.; Normand, S.; Powell, A.; Li, Y.
EPI1005069	HA	Canada	2016-Dec-31	EPI_ISL_265383	A/Ontario/RV0515/2017	Ontario Agency for Health Protection and Promotion (OAHPP)	Public Health Agency of Canada (PHAC)	Bastien, N.; Grenkow, D.; Hart, L.; Normand, S.; Powell, A.; Li, Y.
EPI1005070	HA	Canada	2016-Dec-29	EPI_ISL_265384	A/Ontario/RV0516/2017	Ontario Agency for Health Protection and Promotion (OAHPP)	Public Health Agency of Canada (PHAC)	Bastien, N.; Grenkow, D.; Hart, L.; Normand, S.; Powell, A.; Li, Y.
EPI1005071	HA	Canada	2016-Dec-28	EPI_ISL_265385	A/Ontario/RV0518/2017	Ontario Agency for Health Protection and Promotion (OAHPP)	Public Health Agency of Canada (PHAC)	Bastien, N.; Grenkow, D.; Hart, L.; Normand, S.; Powell, A.; Li, Y.
EPI1005072	HA	Canada	2016-Dec-26	EPI_ISL_265386	A/Ontario/RV0519/2017	Ontario Agency for Health Protection and Promotion (OAHPP)	Public Health Agency of Canada (PHAC)	Bastien, N.; Grenkow, D.; Hart, L.; Normand, S.; Powell, A.; Li, Y.
EPI1005073	HA	Canada	2016-Dec-23	EPI_ISL_265387	A/Ontario/RV0520/2017	Ontario Agency for Health Protection and Promotion (OAHPP)	Public Health Agency of Canada (PHAC)	Bastien, N.; Grenkow, D.; Hart, L.; Normand, S.; Powell, A.; Li, Y.
EPI1005074	HA	Canada	2016-Dec-26	EPI_ISL_265388	A/Ontario/RV0521/2017	Ontario Agency for Health Protection and Promotion (OAHPP)	Public Health Agency of Canada (PHAC)	Bastien, N.; Grenkow, D.; Hart, L.; Normand, S.; Powell, A.; Li, Y.
EPI1005075	HA	Canada	2016-Dec-29	EPI_ISL_265389	A/Ontario/RV0522/2017	Ontario Agency for Health Protection and Promotion (OAHPP)	Public Health Agency of Canada (PHAC)	Bastien, N.; Grenkow, D.; Hart, L.; Normand, S.; Powell, A.; Li, Y.
EPI1005076	HA	Canada	2016-Dec-30	EPI_ISL_265390	A/Ontario/RV0531/2017		Public Health Agency of Canada (PHAC)	Bastien, N.; Grenkow, D.; Hart, L.; Normand, S.; Powell, A.; Li, Y.
EPI1005077	HA	Canada	2017-Jan-19	EPI_ISL_265391	A/Ontario/RV0533/2017		Public Health Agency of Canada (PHAC)	Bastien, N.; Grenkow, D.; Hart, L.; Normand, S.; Powell, A.; Li, Y.
EPI1005078	HA	Canada	2017-Jan-04	EPI_ISL_265392	A/Ontario/RV0535/2017		Public Health Agency of Canada (PHAC)	Bastien, N.; Grenkow, D.; Hart, L.; Normand, S.; Powell, A.; Li, Y.
EPI1005079	HA	Canada	2016-Dec-29	EPI_ISL_265393	A/Ontario/RV0536/2017		Public Health Agency of Canada (PHAC)	Bastien, N.; Grenkow, D.; Hart, L.; Normand, S.; Powell, A.; Li, Y.
EPI1005080	HA	Canada	2017-Jan-03	EPI_ISL_265394	A/Ontario/RV0537/2017		Public Health Agency of Canada (PHAC)	Bastien, N.; Grenkow, D.; Hart, L.; Normand, S.; Powell, A.; Li, Y.
EPI1005082	HA	Canada	2016-Dec-28	EPI_ISL_265396	A/Ontario/RV0539/2017		Public Health Agency of Canada (PHAC)	Bastien, N.; Grenkow, D.; Hart, L.; Normand, S.; Powell, A.; Li, Y.
EPI1005083	HA	Canada	2016-Dec-31	EPI_ISL_265397	A/Ontario/RV0540/2017		Public Health Agency of Canada (PHAC)	Bastien, N.; Grenkow, D.; Hart, L.; Normand, S.; Powell, A.; Li, Y.
EPI1005084	HA	Canada	2017-Jan-02	EPI_ISL_265398	A/Ontario/RV0541/2017		Public Health Agency of Canada (PHAC)	Bastien, N.; Grenkow, D.; Hart, L.; Normand, S.; Powell, A.; Li, Y.
EPI1005085	HA	Canada	2016-Dec-28	EPI_ISL_265399	A/Ontario/RV0542/2017		Public Health Agency of Canada (PHAC)	Bastien, N.; Grenkow, D.; Hart, L.; Normand, S.; Powell, A.; Li, Y.
EPI1005086	HA	Canada	2017-Jan-04	EPI_ISL_265400	A/Ontario/RV0543/2017		Public Health Agency of Canada (PHAC)	Bastien, N.; Grenkow, D.; Hart, L.; Normand, S.; Powell, A.; Li, Y.
EPI1005087	HA	Canada	2016-Dec-30	EPI_ISL_265401	A/Ontario/RV0548/2017	Ontario Agency for Health Protection and Promotion (OAHPP)	Public Health Agency of Canada (PHAC)	Bastien, N.; Grenkow, D.; Hart, L.; Normand, S.; Powell, A.; Li, Y.
EPI1005088	HA	Canada	2016-Dec-30	EPI_ISL_265402	A/Ontario/RV0549/2017	Ontario Agency for Health Protection and Promotion (OAHPP)	Public Health Agency of Canada (PHAC)	Bastien, N.; Grenkow, D.; Hart, L.; Normand, S.; Powell, A.; Li, Y.
EPI1005089	HA	Canada	2016-Dec-27	EPI_ISL_265403	A/Ontario/RV0550/2017	Ontario Agency for Health Protection and Promotion (OAHPP)	Public Health Agency of Canada (PHAC)	Bastien, N.; Grenkow, D.; Hart, L.; Normand, S.; Powell, A.; Li, Y.
EPI1005090	HA	Canada	2016-Dec-28	EPI_ISL_265404	A/Ontario/RV0551/2017	Ontario Agency for Health Protection and Promotion (OAHPP)	Public Health Agency of Canada (PHAC)	Bastien, N.; Grenkow, D.; Hart, L.; Normand, S.; Powell, A.; Li, Y.
EPI1005091	HA	Canada	2016-Dec-26	EPI_ISL_265405	A/Ontario/RV0552/2017	Ontario Agency for Health Protection and Promotion (OAHPP)	Public Health Agency of Canada (PHAC)	Bastien, N.; Grenkow, D.; Hart, L.; Normand, S.; Powell, A.; Li, Y.
EPI1005092	HA	Canada	2016-Dec-27	EPI_ISL_265406	A/Ontario/RV0553/2017	Ontario Agency for Health Protection and Promotion (OAHPP)	Public Health Agency of Canada (PHAC)	Bastien, N.; Grenkow, D.; Hart, L.; Normand, S.; Powell, A.; Li, Y.
EPI1005093	HA	Canada	2016-Dec-29	EPI_ISL_265407	A/Ontario/RV0554/2017	Ontario Agency for Health Protection and Promotion (OAHPP)	Public Health Agency of Canada (PHAC)	Bastien, N.; Grenkow, D.; Hart, L.; Normand, S.; Powell, A.; Li, Y.
EPI1005094	HA	Canada	2016-Dec-29	EPI_ISL_265408	A/Ontario/RV0555/2017	Ontario Agency for Health Protection and Promotion (OAHPP)	Public Health Agency of Canada (PHAC)	Bastien, N.; Grenkow, D.; Hart, L.; Normand, S.; Powell, A.; Li, Y.
EPI1005095	HA	Canada	2016-Dec-27	EPI_ISL_265409	A/Ontario/RV0556/2017	Ontario Agency for Health Protection and Promotion (OAHPP)	Public Health Agency of Canada (PHAC)	Bastien, N.; Grenkow, D.; Hart, L.; Normand, S.; Powell, A.; Li, Y.
EPI1005096	HA	Canada	2016-Dec-23	EPI_ISL_265410	A/Ontario/RV0557/2017	Ontario Agency for Health Protection and Promotion (OAHPP)	Public Health Agency of Canada (PHAC)	Bastien, N.; Grenkow, D.; Hart, L.; Normand, S.; Powell, A.; Li, Y.
EPI1005097	HA	Canada	2016-Dec-20	EPI_ISL_265411	A/Ontario/RV0558/2017	Ontario Agency for Health Protection and Promotion (OAHPP)	Public Health Agency of Canada (PHAC)	Bastien, N.; Grenkow, D.; Hart, L.; Normand, S.; Powell, A.; Li, Y.
EPI1005098	HA	Canada	2016-Dec-20	EPI_ISL_265412	A/Ontario/RV0559/2017	Ontario Agency for Health Protection and Promotion (OAHPP)	Public Health Agency of Canada (PHAC)	Bastien, N.; Grenkow, D.; Hart, L.; Normand, S.; Powell, A.; Li, Y.
EPI1005099	HA	Canada	2016-Dec-24	EPI_ISL_265413	A/Ontario/RV0560/2017	Ontario Agency for Health Protection and Promotion (OAHPP)	Public Health Agency of Canada (PHAC)	Bastien, N.; Grenkow, D.; Hart, L.; Normand, S.; Powell, A.; Li, Y.
EPI1005100	HA	Canada	2016-Dec-29	EPI_ISL_265414	A/Ontario/RV0562/2017	Ontario Agency for Health Protection and Promotion (OAHPP)	Public Health Agency of Canada (PHAC)	Bastien, N.; Grenkow, D.; Hart, L.; Normand, S.; Powell, A.; Li, Y.
EPI1005101	HA	Canada	2016-Dec-28	EPI_ISL_265415	A/Ontario/RV0563/2017	Ontario Agency for Health Protection and Promotion (OAHPP)	Public Health Agency of Canada (PHAC)	Bastien, N.; Grenkow, D.; Hart, L.; Normand, S.; Powell, A.; Li, Y.
EPI1005102	HA	Canada	2016-Dec-29	EPI_ISL_265416	A/Ontario/RV0564/2017	Ontario Agency for Health Protection and Promotion (OAHPP)	Public Health Agency of Canada (PHAC)	Bastien, N.; Grenkow, D.; Hart, L.; Normand, S.; Powell, A.; Li, Y.
EPI1005103	HA	Canada	2016-Dec-29	EPI_ISL_265417	A/Ontario/RV0565/2017	Ontario Agency for Health Protection and Promotion (OAHPP)	Public Health Agency of Canada (PHAC)	Bastien, N.; Grenkow, D.; Hart, L.; Normand, S.; Powell, A.; Li, Y.
EPI1005104	HA	Canada	2016-Dec-25	EPI_ISL_265418	A/Ontario/RV0566/2017	Ontario Agency for Health Protection and Promotion (OAHPP)	Public Health Agency of Canada (PHAC)	Bastien, N.; Grenkow, D.; Hart, L.; Normand, S.; Powell, A.; Li, Y.
EPI1005105	HA	Canada	2016-Dec-13	EPI_ISL_265419	A/Ontario/RV0567/2017	Ontario Agency for Health Protection and Promotion (OAHPP)	Public Health Agency of Canada (PHAC)	Bastien, N.; Grenkow, D.; Hart, L.; Normand, S.; Powell, A.; Li, Y.
EPI1005106	HA	Canada	2016-Dec-15	EPI_ISL_265420	A/Ontario/RV0568/2017	Ontario Agency for Health Protection and Promotion (OAHPP)	Public Health Agency of Canada (PHAC)	Bastien, N.; Grenkow, D.; Hart, L.; Normand, S.; Powell, A.; Li, Y.
EPI1005107	HA	Canada	2016-Dec-21	EPI_ISL_265421	A/Ontario/RV0570/2017	Ontario Agency for Health Protection and Promotion (OAHPP)	Public Health Agency of Canada (PHAC)	Bastien, N.; Grenkow, D.; Hart, L.; Normand, S.; Powell, A.; Li, Y.
EPI1005108	HA	Canada	2016-Dec-29	EPI_ISL_265422	A/Ontario/RV0571/2017	Ontario Agency for Health Protection and Promotion (OAHPP)	Public Health Agency of Canada (PHAC)	Bastien, N.; Grenkow, D.; Hart, L.; Normand, S.; Powell, A.; Li, Y.
EPI1005110	HA	Canada	2016-Dec-21	EPI_ISL_265424	A/Ontario/RV0573/2017	Ontario Agency for Health Protection and Promotion (OAHPP)	Public Health Agency of Canada (PHAC)	Bastien, N.; Grenkow, D.; Hart, L.; Normand, S.; Powell, A.; Li, Y.
EPI1005111	HA	Canada	2016-Dec-28	EPI_ISL_265425	A/Ontario/RV0574/2017	Ontario Agency for Health Protection and Promotion (OAHPP)	Public Health Agency of Canada (PHAC)	Bastien, N.; Grenkow, D.; Hart, L.; Normand, S.; Powell, A.; Li, Y.
EPI1005112	HA	Canada	2016-Dec-17	EPI_ISL_265426	A/Ontario/RV0575/2017	Ontario Agency for Health Protection and Promotion (OAHPP)	Public Health Agency of Canada (PHAC)	Bastien, N.; Grenkow, D.; Hart, L.; Normand, S.; Powell, A.; Li, Y.
EPI1005113	HA	Canada	2016-Dec-14	EPI_ISL_265427	A/Ontario/RV0576/2017	Ontario Agency for Health Protection and Promotion (OAHPP)	Public Health Agency of Canada (PHAC)	Bastien, N.; Grenkow, D.; Hart, L.; Normand, S.; Powell, A.; Li, Y.
EPI1005114	HA	Canada	2016-Dec-14	EPI_ISL_265428	A/Ontario/RV0577/2017	Ontario Agency for Health Protection and Promotion (OAHPP)	Public Health Agency of Canada (PHAC)	Bastien, N.; Grenkow, D.; Hart, L.; Normand, S.; Powell, A.; Li, Y.
EPI1005115	HA	Canada	2017-Jan-09	EPI_ISL_265429	A/Ontario/RV0578/2017	Ontario Agency for Health Protection and Promotion (OAHPP)	Public Health Agency of Canada (PHAC)	Bastien, N.; Grenkow, D.; Hart, L.; Normand, S.; Powell, A.; Li, Y.
EPI1005116	HA	Canada	2017-Jan-06	EPI_ISL_265430	A/Ontario/RV0579/2017	Ontario Agency for Health Protection and Promotion (OAHPP)	Public Health Agency of Canada (PHAC)	Bastien, N.; Grenkow, D.; Hart, L.; Normand, S.; Powell, A.; Li, Y.
EPI1005117	HA	Canada	2017-Jan-08	EPI_ISL_265431	A/Ontario/RV0580/2017	Ontario Agency for Health Protection and Promotion (OAHPP)	Public Health Agency of Canada (PHAC)	Bastien, N.; Grenkow, D.; Hart, L.; Normand, S.; Powell, A.; Li, Y.
EPI1005118	HA	Canada	2017-Jan-09	EPI_ISL_265432	A/Ontario/RV0581/2017	Ontario Agency for Health Protection and Promotion (OAHPP)	Public Health Agency of Canada (PHAC)	Bastien, N.; Grenkow, D.; Hart, L.; Normand, S.; Powell, A.; Li, Y.
EPI1005119	HA	Canada	2016-Dec-31	EPI_ISL_265433	A/Ontario/RV0582/2017	Ontario Agency for Health Protection and Promotion (OAHPP)	Public Health Agency of Canada (PHAC)	Bastien, N.; Grenkow, D.; Hart, L.; Normand, S.; Powell, A.; Li, Y.
EPI1005120	HA	Canada	2017-Jan-03	EPI_ISL_265434	A/Ontario/RV0583/2017	Ontario Agency for Health Protection and Promotion (OAHPP)	Public Health Agency of Canada (PHAC)	Bastien, N.; Grenkow, D.; Hart, L.; Normand, S.; Powell, A.; Li, Y.
EPI1005121	HA	Canada	2017-Jan-01	EPI_ISL_265435	A/Ontario/RV0584/2017	Ontario Agency for Health Protection and Promotion (OAHPP)	Public Health Agency of Canada (PHAC)	Bastien, N.; Grenkow, D.; Hart, L.; Normand, S.; Powell, A.; Li, Y.
EPI1005122	HA	Canada	2017-Jan-10	EPI_ISL_265436	A/Ontario/RV0585/2017	Ontario Agency for Health Protection and Promotion (OAHPP)	Public Health Agency of Canada (PHAC)	Bastien, N.; Grenkow, D.; Hart, L.; Normand, S.; Powell, A.; Li, Y.
EPI1005123	HA	Canada	2017-Jan-10	EPI_ISL_265437	A/Ontario/RV0586/2017	Ontario Agency for Health Protection and Promotion (OAHPP)	Public Health Agency of Canada (PHAC)	Bastien, N.; Grenkow, D.; Hart, L.; Normand, S.; Powell, A.; Li, Y.
EPI1005124	HA	Canada	2017-Jan-06	EPI_ISL_265438	A/Ontario/RV0587/2017	Ontario Agency for Health Protection and Promotion (OAHPP)	Public Health Agency of Canada (PHAC)	Bastien, N.; Grenkow, D.; Hart, L.; Normand, S.; Powell, A.; Li, Y.
EPI1005125	HA	Canada	2016-Dec-29	EPI_ISL_265439	A/Ontario/RV0678/2017	Ontario Agency for Health Protection and Promotion (OAHPP)	Public Health Agency of Canada (PHAC)	Bastien, N.; Grenkow, D.; Hart, L.; Normand, S.; Powell, A.; Li, Y.
EPI1005126	HA	Canada	2016-Dec-29	EPI_ISL_265440	A/Ontario/RV0679/2017	Ontario Agency for Health Protection and Promotion (OAHPP)	Public Health Agency of Canada (PHAC)	Bastien, N.; Grenkow, D.; Hart, L.; Normand, S.; Powell, A.; Li, Y.
EPI1005127	HA	Canada	2016-Dec-15	EPI_ISL_265441	A/Ontario/RV0680/2017	Ontario Agency for Health Protection and Promotion (OAHPP)	Public Health Agency of Canada (PHAC)	Bastien, N.; Grenkow, D.; Hart, L.; Normand, S.; Powell, A.; Li, Y.
EPI1005128	HA	Canada	2017-Jan-02	EPI_ISL_265442	A/Ontario/RV0681/2017	Ontario Agency for Health Protection and Promotion (OAHPP)	Public Health Agency of Canada (PHAC)	Bastien, N.; Grenkow, D.; Hart, L.; Normand, S.; Powell, A.; Li, Y.
[truncated: 11,808 more rows]
